# Supplementary material for: Crystal structure of ethyl 2-{4-[(5-chloro-1-benzo­furan-2-yl)meth­yl]-3-methyl-6-oxo-1,6-di­hydro­pyridazin-1-yl}acetate
Source: Acta Crystallogr E Crystallogr Commun. 2015 Apr 9;71(Pt 5):o291–2. doi: 10.1107/S2056989015006301 (PMC4420114; doi:10.1107/S2056989015006301)
Supplement: Supplementary file 1 [file e-71-0o291-sup1.cif]

##############################################################################
#                                                                            #
# This CIF contains the data in a paper accepted for publication in          #
# Acta Crystallographica Section E. It conforms to the requirements of       #
# Notes for Authors for Acta Crystallographica Section E, and has been       #
# peer reviewed under the auspices of the IUCr Commission on Journals.       #
#                                                                            #
# Full details of the Crystallographic Information File format               #
# are given in the paper "The Crystallographic Information File (CIF):       #
# a New Standard Archive File for Crystallography" by S. R. Hall, F. H.      #
# Allen and I. D. Brown [Acta Cryst. (1991), A47, 655-685].                  #
#                                                                            #
# The current version of the core CIF dictionary is obtainable from          #
# ftp://ftp.iucr.org/pub/cif_core.dic.                                       #
#                                                                            #
# Software is freely available for graphical display of the structure(s)     #
# in this CIF. For information consult the CIF software page                 #
# http://www.iucr.org/resources/cif/software.                                #
#                                                                            #
# This file may be used for bona fide research purposes within the           #
# scientific community so long as proper attribution is given to the journal # 
# article from which it was obtained.                                        #
#                                                                            #
##############################################################################
data_I
_database_code_depnum_ccdc_archive 'CCDC 1056731'
_audit_creation_method     SHELXL-97
_journal_date_recd_electronic     2015-03-19
_journal_date_accepted     2015-03-27
_journal_name_full     'Acta Crystallographica, Section E'
_journal_year     2015
_journal_volume     71
_journal_issue      5
_journal_page_first     o291
_journal_page_last     o292
_journal_paper_category     HO
_journal_paper_doi     10.1107/S2056989015006301
_journal_coeditor_code     TK5363
_publ_contact_author_name     'Youness Boukharsa'
_publ_contact_author_address
;
Laboratory of Medicinal Chemistry, Faculty of Medicine and Pharmacy,
BP 6203, Rabat Institute, University Mohammed V, Rabat, Morocco
;
_publ_contact_author_email     'y_boukharsa@yahoo.fr'
_publ_contact_author_fax     '212 537 77 54 40'
_publ_contact_author_phone     '212 537 77 54 40'
_publ_section_title
;\
Crystal structure of ethyl
2-{4-[(5-chloro-1-benzofuran-2-yl)methyl]-3-methyl-6-oxo-1,6-\
dihydropyridazin-1-yl}acetate
;
loop_
    _publ_author_name
    _publ_author_address
    'Boukharsa, Youness'
;
Laboratory of Medicinal Chemistry, Faculty of Medicine and Pharmacy,
BP 6203, Rabat Institute, University Mohammed V, Rabat, Morocco
;
    'El Ammari, Lahcen'
;
Laboratoire de Chimie du Solide Appliqu\'ee,
Facult\'e des Sciences, Universit\'e Mohammed V
Avenue Ibn Battouta, BP. 1014, Rabat, Morocco
;
    'Taoufik, Jamal'
;
Laboratory of Medicinal Chemistry, Faculty of Medicine and Pharmacy,
BP 6203, Rabat Institute, University Mohammed V, Rabat, Morocco
;
    'Saadi, Mohamed'
;
Laboratoire de Chimie du Solide Appliqu\'ee,
Facult\'e des Sciences, Universit\'e Mohammed V
Avenue Ibn Battouta, BP. 1014, Rabat, Morocco
;
    'Ansar, M'hammed'
;
Laboratory of Medicinal Chemistry, Faculty of Medicine and Pharmacy,
BP 6203, Rabat Institute, University Mohammed V, Rabat, Morocco
;
_chemical_name_systematic
;\
Ethyl
2-{4-[(5-chloro-1-benzofuran-2-yl)methyl]-3-methyl-6-\
oxo-1,6-dihydropyridazin-1-yl}acetate
;
_chemical_name_common     ?
_chemical_formula_moiety     'C18 H17 Cl N2 O4'
_chemical_formula_sum     'C18 H17 Cl N2 O4'
_chemical_formula_iupac     'C18 H17 Cl N2 O4'
_chemical_formula_weight     360.79
_chemical_melting_point     ?
_symmetry_cell_setting     orthorhombic
_symmetry_space_group_name_H-M     'P 21 21 21'
_symmetry_space_group_name_Hall     'p 2ac 2ab'
loop_
    _symmetry_equiv_pos_as_xyz
    'x, y, z'
    '-x+1/2, -y, z+1/2'
    '-x, y+1/2, -z+1/2'
    'x+1/2, -y+1/2, -z'
_cell_length_a     7.9792(2)
_cell_length_b     8.7460(2)
_cell_length_c     25.2064(6)
_cell_angle_alpha     90.00
_cell_angle_beta     90.00
_cell_angle_gamma     90.00
_cell_volume     1759.06(7)
_cell_formula_units_Z     4
_cell_measurement_reflns_used     4925
_cell_measurement_theta_min     2.46
_cell_measurement_theta_max     29.56
_cell_measurement_temperature     296(2)
_exptl_crystal_description     block
_exptl_crystal_colour     colourless
_exptl_crystal_size_max     0.37
_exptl_crystal_size_mid     0.34
_exptl_crystal_size_min     0.29
_exptl_crystal_density_diffrn     1.362
_exptl_crystal_density_meas     ?
_exptl_crystal_density_method     'not measured'
_exptl_crystal_F_000     752
_exptl_absorpt_coefficient_mu     0.242
_exptl_absorpt_correction_type     multi-scan
_exptl_absorpt_process_details
;
(SADABS; Bruker, 2009)
;
_exptl_absorpt_correction_T_min     0.5888
_exptl_absorpt_correction_T_max     0.7455
_exptl_special_details     ?
_diffrn_ambient_temperature     296(2)
_diffrn_radiation_type     MoK\a
_diffrn_radiation_wavelength     0.71073
_diffrn_radiation_source     'fine-focus sealed tube'
_diffrn_radiation_monochromator     graphite
_diffrn_measurement_device_type     'Bruker APEXII CCD'
_diffrn_measurement_method     '\w and \f'
_diffrn_reflns_number     12689
_diffrn_reflns_av_R_equivalents     0.0314
_diffrn_reflns_av_sigmaI/netI     0.0450
_diffrn_reflns_theta_min     2.46
_diffrn_reflns_theta_max     29.56
_diffrn_reflns_theta_full     29.56
_diffrn_measured_fraction_theta_max     1.000
_diffrn_measured_fraction_theta_full     1.000
_diffrn_reflns_limit_h_min     -11
_diffrn_reflns_limit_h_max     6
_diffrn_reflns_limit_k_min     -12
_diffrn_reflns_limit_k_max     11
_diffrn_reflns_limit_l_min     -35
_diffrn_reflns_limit_l_max     34
_refine_special_details
;
Refinement of <i>F</i>^2^ against all reflections. The weighted <i>R</i>-factor
<i>wR</i> and goodness of fit <i>S</i> are based on <i>F</i>^2^, conventional
<i>R</i>-factors <i>R</i> are based on <i>F</i>, with <i>F</i> set to zero for
negative <i>F</i>^2^. The threshold expression of <i>F</i>^2^ >
\s(<i>F</i>^2^) is used only for calculating <i>R</i>-factors(gt) <i>etc</i>.
and is not relevant to the choice of reflections for refinement.
<i>R</i>-factors based on <i>F</i>^2^ are statistically about twice as large
as those based on <i>F</i>, and <i>R</i>- factors based on all data will be
even larger.
;
_reflns_number_total     4925
_reflns_number_gt     3350
_reflns_threshold_expression     I>2\s(I)
_refine_ls_structure_factor_coef     Fsqd
_refine_ls_matrix_type     full
_refine_ls_R_factor_all     0.0771
_refine_ls_R_factor_gt     0.0442
_refine_ls_wR_factor_gt     0.0989
_refine_ls_wR_factor_ref     0.1144
_refine_ls_goodness_of_fit_ref     1.019
_refine_ls_restrained_S_all     1.019
_refine_ls_number_reflns     4925
_refine_ls_number_parameters     255
_refine_ls_number_restraints     0
_refine_ls_hydrogen_treatment     constr
_refine_ls_weighting_scheme     calc
_refine_ls_weighting_details
         'calc w=1/[\s^2^(Fo^2^)+(0.0511P)^2^+0.0996P] where P=(Fo^2^+2Fc^2^)/3'
_atom_sites_solution_hydrogens     difmap
_atom_sites_solution_primary     direct
_atom_sites_solution_secondary     difmap
_refine_ls_shift/su_max     0.043
_refine_ls_shift/su_mean     0.004
_refine_diff_density_max     0.245
_refine_diff_density_min     -0.339
_refine_ls_extinction_method     none
_refine_ls_extinction_coef     ?
_refine_ls_abs_structure_details
;
Flack & Bernardinelli (2000), 2104 Friedel pairs
;
_refine_ls_abs_structure_Flack     0.02(7)
loop_
    _atom_type_symbol
    _atom_type_description
    _atom_type_scat_dispersion_real
    _atom_type_scat_dispersion_imag
    _atom_type_scat_source
    'C' 'C' 0.0033 0.0016
                         'International Tables Vol C Tables 4.2.6.8 and 6.1.1.4'
    'H' 'H' 0.0000 0.0000
                         'International Tables Vol C Tables 4.2.6.8 and 6.1.1.4'
    'N' 'N' 0.0061 0.0033
                         'International Tables Vol C Tables 4.2.6.8 and 6.1.1.4'
    'O' 'O' 0.0106 0.0060
                         'International Tables Vol C Tables 4.2.6.8 and 6.1.1.4'
    'Cl' 'Cl' 0.1484 0.1585
                         'International Tables Vol C Tables 4.2.6.8 and 6.1.1.4'
_computing_data_collection
;
APEX2 (Bruker, 2009)
;
_computing_cell_refinement
;
SAINT (Bruker, 2009)
;
_computing_data_reduction
;
SAINT (Bruker, 2009)
;
_computing_structure_solution
;
SHELXS97 (Sheldrick, 2008)
;
_computing_structure_refinement
;
SHELXL97 (Sheldrick, 2008)
;
_computing_molecular_graphics
;
ORTEP-3 for Windows (Farrugia, 2012) and PLATON (Spek, 2009)
;
_computing_publication_material
;
publCIF (Westrip, 2010)
;
loop_
    _atom_site_type_symbol
    _atom_site_label
    _atom_site_fract_x
    _atom_site_fract_y
    _atom_site_fract_z
    _atom_site_U_iso_or_equiv
    _atom_site_adp_type
    _atom_site_calc_flag
    _atom_site_refinement_flags
    _atom_site_occupancy
    _atom_site_symmetry_multiplicity
    _atom_site_disorder_assembly
    _atom_site_disorder_group
    C C1 0.0331(3) 0.7077(3) 0.55647(8) 0.0497(5) Uani d . 1 1 . .
    C C2 -0.0495(3) 0.7389(3) 0.50905(9) 0.0551(6) Uani d . 1 1 . .
    H H2 -0.1006 0.8335 0.5042 0.066 Uiso calc R 1 1 . .
    C C3 -0.0561(3) 0.6314(3) 0.46924(8) 0.0500(5) Uani d . 1 1 . .
    H H3 -0.1101 0.6507 0.4372 0.060 Uiso calc R 1 1 . .
    C C4 0.0215(2) 0.4935(2) 0.47935(7) 0.0408(4) Uani d . 1 1 . .
    C C5 0.1023(2) 0.4581(2) 0.52669(7) 0.0401(5) Uani d . 1 1 . .
    C C6 0.1087(3) 0.5691(3) 0.56674(8) 0.0493(6) Uani d . 1 1 . .
    H H6 0.1618 0.5500 0.5989 0.059 Uiso calc R 1 1 . .
    C C7 0.1597(3) 0.3032(3) 0.52045(8) 0.0448(5) Uani d . 1 1 . .
    H H7 0.2188 0.2460 0.5453 0.054 Uiso calc R 1 1 . .
    C C8 0.1118(3) 0.2568(3) 0.47190(8) 0.0431(5) Uani d . 1 1 . .
    C C9 0.1316(3) 0.1120(3) 0.44154(8) 0.0472(5) Uani d . 1 1 . .
    H H9A 0.0220 0.0785 0.4297 0.057 Uiso calc R 1 1 . .
    H H9B 0.1755 0.0342 0.4652 0.057 Uiso calc R 1 1 . .
    C C10 0.2463(2) 0.1236(2) 0.39358(7) 0.0368(4) Uani d . 1 1 . .
    C C11 0.3432(2) 0.2461(2) 0.38377(7) 0.0414(4) Uani d . 1 1 . .
    H H11 0.3383 0.3299 0.4064 0.050 Uiso calc R 1 1 . .
    C C12 0.4547(3) 0.2499(2) 0.33859(8) 0.0409(4) Uani d . 1 1 B .
    C C13 0.2541(2) -0.0037(3) 0.35783(7) 0.0384(4) Uani d . 1 1 . .
    C C14 0.1523(3) -0.1455(3) 0.36636(9) 0.0514(5) Uani d . 1 1 . .
    H H14A 0.1751 -0.2173 0.3385 0.077 Uiso calc R 1 1 . .
    H H14B 0.0353 -0.1198 0.3662 0.077 Uiso calc R 1 1 . .
    H H14C 0.1812 -0.1902 0.3999 0.077 Uiso calc R 1 1 . .
    C C15 0.5492(3) 0.1158(3) 0.25914(8) 0.0460(5) Uani d . 1 1 B .
    H H15A 0.5611 0.2173 0.2441 0.055 Uiso calc R 1 1 . .
    H H15B 0.4950 0.0513 0.2329 0.055 Uiso calc R 1 1 . .
    C C16 0.7196(3) 0.0523(3) 0.27179(9) 0.0570(6) Uani d . 1 1 . .
    C C17A 0.9885(15) 0.004(2) 0.2313(4) 0.090(4) Uani d P 0.57(3) 1 A 1
    H H17A 1.0439 0.0692 0.2571 0.108 Uiso calc PR 0.57(3) 1 A 1
    H H17B 0.9939 -0.0998 0.2446 0.108 Uiso calc PR 0.57(3) 1 A 1
    C C18A 1.0731(14) 0.0109(18) 0.1866(4) 0.115(5) Uani d P 0.57(3) 1 A 1
    H H18A 1.1866 -0.0209 0.1927 0.173 Uiso calc PR 0.57(3) 1 A 1
    H H18B 1.0723 0.1140 0.1735 0.173 Uiso calc PR 0.57(3) 1 A 1
    H H18C 1.0220 -0.0555 0.1609 0.173 Uiso calc PR 0.57(3) 1 A 1
    C C17B 0.967(2) -0.045(3) 0.2318(8) 0.136(9) Uani d P 0.43(3) 1 A 2
    H H17C 1.0491 0.0111 0.2524 0.164 Uiso calc PR 0.43(3) 1 A 2
    H H17D 0.9406 -0.1378 0.2511 0.164 Uiso calc PR 0.43(3) 1 A 2
    C C18B 1.027(3) -0.078(5) 0.1915(11) 0.201(15) Uani d P 0.43(3) 1 A 2
    H H18D 1.1232 -0.1419 0.1977 0.302 Uiso calc PR 0.43(3) 1 A 2
    H H18E 1.0608 0.0124 0.1729 0.302 Uiso calc PR 0.43(3) 1 A 2
    H H18F 0.9469 -0.1334 0.1705 0.302 Uiso calc PR 0.43(3) 1 A 2
    N N1 0.3493(2) -0.0030(2) 0.31573(6) 0.0420(4) Uani d . 1 1 B .
    N N2 0.4446(2) 0.12399(19) 0.30664(6) 0.0407(4) Uani d . 1 1 . .
    O O1 0.02722(17) 0.37131(17) 0.44539(5) 0.0441(3) Uani d . 1 1 . .
    O O2 0.5521(2) 0.35450(19) 0.32838(6) 0.0604(4) Uani d . 1 1 . .
    O O3A 0.776(2) 0.037(5) 0.3148(7) 0.069(5) Uani d P 0.50(10) 1 B 1
    O O3B 0.756(4) -0.019(7) 0.3125(11) 0.088(6) Uani d P 0.50(10) 1 B 2
    O O4 0.8114(2) 0.0497(3) 0.22828(6) 0.0776(7) Uani d . 1 1 A .
    Cl Cl1 0.04000(9) 0.85141(8) 0.60423(3) 0.0730(2) Uani d . 1 1 . .
loop_
    _atom_site_aniso_label
    _atom_site_aniso_U_11
    _atom_site_aniso_U_22
    _atom_site_aniso_U_33
    _atom_site_aniso_U_12
    _atom_site_aniso_U_13
    _atom_site_aniso_U_23
    C1 0.0478(12) 0.0520(13) 0.0493(11) -0.0015(11) 0.0142(10) -0.0084(11)
    C2 0.0546(14) 0.0482(12) 0.0626(13) 0.0075(12) 0.0102(11) 0.0050(12)
    C3 0.0488(12) 0.0569(13) 0.0443(10) 0.0067(11) 0.0026(9) 0.0085(11)
    C4 0.0382(10) 0.0484(11) 0.0358(9) -0.0006(9) 0.0078(8) -0.0005(9)
    C5 0.0345(10) 0.0498(12) 0.0359(9) 0.0013(8) 0.0070(8) 0.0022(10)
    C6 0.0447(12) 0.0665(15) 0.0367(10) -0.0003(10) 0.0053(9) -0.0045(11)
    C7 0.0416(11) 0.0528(13) 0.0401(10) 0.0069(9) 0.0050(9) 0.0063(10)
    C8 0.0390(11) 0.0473(12) 0.0430(10) 0.0028(9) 0.0124(9) 0.0046(10)
    C9 0.0465(12) 0.0468(12) 0.0483(11) -0.0017(10) 0.0151(9) -0.0004(11)
    C10 0.0324(9) 0.0403(11) 0.0377(9) 0.0021(8) 0.0025(7) -0.0010(9)
    C11 0.0407(11) 0.0402(11) 0.0433(10) -0.0007(9) 0.0069(8) -0.0071(9)
    C12 0.0364(10) 0.0396(10) 0.0466(10) -0.0023(9) 0.0049(8) -0.0003(9)
    C13 0.0342(9) 0.0410(11) 0.0400(9) -0.0008(8) -0.0001(8) -0.0031(9)
    C14 0.0514(13) 0.0480(13) 0.0549(12) -0.0116(11) 0.0066(10) -0.0053(12)
    C15 0.0453(11) 0.0537(13) 0.0390(10) 0.0022(11) 0.0098(9) -0.0005(10)
    C16 0.0521(13) 0.0725(18) 0.0463(12) 0.0110(12) 0.0144(11) 0.0093(13)
    C17A 0.061(5) 0.144(10) 0.064(4) 0.038(5) -0.005(4) 0.003(6)
    C18A 0.061(5) 0.197(12) 0.088(6) 0.058(6) 0.045(4) 0.051(8)
    C17B 0.068(7) 0.191(18) 0.150(13) 0.082(9) 0.079(8) 0.109(12)
    C18B 0.098(14) 0.31(4) 0.195(19) 0.098(18) -0.032(12) -0.15(2)
    N1 0.0421(9) 0.0420(10) 0.0420(9) -0.0047(7) 0.0043(7) -0.0046(8)
    N2 0.0385(9) 0.0433(9) 0.0403(8) -0.0028(8) 0.0092(7) -0.0037(8)
    O1 0.0458(8) 0.0520(9) 0.0345(6) 0.0025(7) 0.0015(6) -0.0032(7)
    O2 0.0626(10) 0.0545(10) 0.0640(9) -0.0194(9) 0.0233(8) -0.0068(9)
    O3A 0.063(4) 0.096(10) 0.047(4) 0.021(5) 0.006(3) 0.022(5)
    O3B 0.086(7) 0.110(15) 0.069(5) 0.038(8) 0.029(4) 0.046(7)
    O4 0.0519(10) 0.1259(19) 0.0549(9) 0.0329(11) 0.0193(8) 0.0216(11)
    Cl1 0.0791(5) 0.0674(4) 0.0725(4) -0.0034(4) 0.0133(3) -0.0271(3)
_geom_special_details
;
All e.s.d.'s (except the e.s.d. in the dihedral angle between two l.s. planes)
are estimated using the full covariance matrix. The cell e.s.d.'s are taken
into account individually in the estimation of e.s.d.'s in distances, angles
and torsion angles; correlations between e.s.d.'s in cell parameters are only
used when they are defined by crystal symmetry. An approximate (isotropic)
treatment of cell e.s.d.'s is used for estimating e.s.d.'s involving l.s.
planes.
;
loop_
    _geom_bond_atom_site_label_1
    _geom_bond_atom_site_label_2
    _geom_bond_site_symmetry_2
    _geom_bond_distance
    _geom_bond_publ_flag
    C1 C6 . 1.378(3) ?
    C1 C2 . 1.392(3) ?
    C1 Cl1 . 1.742(2) ?
    C2 C3 . 1.376(3) ?
    C2 H2 . 0.9300 ?
    C3 C4 . 1.380(3) ?
    C3 H3 . 0.9300 ?
    C4 O1 . 1.370(2) ?
    C4 C5 . 1.391(3) ?
    C5 C6 . 1.401(3) ?
    C5 C7 . 1.439(3) ?
    C6 H6 . 0.9300 ?
    C7 C8 . 1.345(3) ?
    C7 H7 . 0.9300 ?
    C8 O1 . 1.380(3) ?
    C8 C9 . 1.488(3) ?
    C9 C10 . 1.520(3) ?
    C9 H9A . 0.9700 ?
    C9 H9B . 0.9700 ?
    C10 C11 . 1.344(3) ?
    C10 C13 . 1.434(3) ?
    C11 C12 . 1.446(3) ?
    C11 H11 . 0.9300 ?
    C12 O2 . 1.228(2) ?
    C12 N2 . 1.367(3) ?
    C13 N1 . 1.305(2) ?
    C13 C14 . 1.498(3) ?
    C14 H14A . 0.9600 ?
    C14 H14B . 0.9600 ?
    C14 H14C . 0.9600 ?
    C15 N2 . 1.461(2) ?
    C15 C16 . 1.504(3) ?
    C15 H15A . 0.9700 ?
    C15 H15B . 0.9700 ?
    C16 O3A . 1.182(17) ?
    C16 O3B . 1.234(17) ?
    C16 O4 . 1.319(2) ?
    C17A C18A . 1.316(15) ?
    C17A O4 . 1.470(12) ?
    C17A H17A . 0.9700 ?
    C17A H17B . 0.9700 ?
    C18A H18A . 0.9600 ?
    C18A H18B . 0.9600 ?
    C18A H18C . 0.9600 ?
    C17B C18B . 1.16(3) ?
    C17B O4 . 1.493(18) ?
    C17B H17C . 0.9700 ?
    C17B H17D . 0.9700 ?
    C18B H18D . 0.9600 ?
    C18B H18E . 0.9600 ?
    C18B H18F . 0.9600 ?
    N1 N2 . 1.365(2) ?
loop_
    _geom_angle_atom_site_label_1
    _geom_angle_atom_site_label_2
    _geom_angle_atom_site_label_3
    _geom_angle_site_symmetry_1
    _geom_angle_site_symmetry_3
    _geom_angle
    _geom_angle_publ_flag
    C6 C1 C2 . . 122.8(2) ?
    C6 C1 Cl1 . . 119.41(17) ?
    C2 C1 Cl1 . . 117.82(18) ?
    C3 C2 C1 . . 120.7(2) ?
    C3 C2 H2 . . 119.7 ?
    C1 C2 H2 . . 119.7 ?
    C2 C3 C4 . . 116.43(19) ?
    C2 C3 H3 . . 121.8 ?
    C4 C3 H3 . . 121.8 ?
    O1 C4 C3 . . 125.54(18) ?
    O1 C4 C5 . . 110.30(18) ?
    C3 C4 C5 . . 124.13(19) ?
    C4 C5 C6 . . 118.7(2) ?
    C4 C5 C7 . . 105.27(18) ?
    C6 C5 C7 . . 136.0(2) ?
    C1 C6 C5 . . 117.23(19) ?
    C1 C6 H6 . . 121.4 ?
    C5 C6 H6 . . 121.4 ?
    C8 C7 C5 . . 107.06(19) ?
    C8 C7 H7 . . 126.5 ?
    C5 C7 H7 . . 126.5 ?
    C7 C8 O1 . . 111.11(19) ?
    C7 C8 C9 . . 134.0(2) ?
    O1 C8 C9 . . 114.88(17) ?
    C8 C9 C10 . . 114.63(18) ?
    C8 C9 H9A . . 108.6 ?
    C10 C9 H9A . . 108.6 ?
    C8 C9 H9B . . 108.6 ?
    C10 C9 H9B . . 108.6 ?
    H9A C9 H9B . . 107.6 ?
    C11 C10 C13 . . 118.60(17) ?
    C11 C10 C9 . . 123.06(18) ?
    C13 C10 C9 . . 118.33(18) ?
    C10 C11 C12 . . 121.13(18) ?
    C10 C11 H11 . . 119.4 ?
    C12 C11 H11 . . 119.4 ?
    O2 C12 N2 . . 120.95(17) ?
    O2 C12 C11 . . 124.88(19) ?
    N2 C12 C11 . . 114.17(17) ?
    N1 C13 C10 . . 122.17(19) ?
    N1 C13 C14 . . 115.89(18) ?
    C10 C13 C14 . . 121.94(17) ?
    C13 C14 H14A . . 109.5 ?
    C13 C14 H14B . . 109.5 ?
    H14A C14 H14B . . 109.5 ?
    C13 C14 H14C . . 109.5 ?
    H14A C14 H14C . . 109.5 ?
    H14B C14 H14C . . 109.5 ?
    N2 C15 C16 . . 111.14(17) ?
    N2 C15 H15A . . 109.4 ?
    C16 C15 H15A . . 109.4 ?
    N2 C15 H15B . . 109.4 ?
    C16 C15 H15B . . 109.4 ?
    H15A C15 H15B . . 108.0 ?
    O3A C16 O3B . . 24.8(15) ?
    O3A C16 O4 . . 123.2(9) ?
    O3B C16 O4 . . 123.6(10) ?
    O3A C16 C15 . . 125.6(9) ?
    O3B C16 C15 . . 124.9(11) ?
    O4 C16 C15 . . 109.41(19) ?
    C18A C17A O4 . . 115.8(9) ?
    C18A C17A H17A . . 108.3 ?
    O4 C17A H17A . . 108.3 ?
    C18A C17A H17B . . 108.3 ?
    O4 C17A H17B . . 108.3 ?
    H17A C17A H17B . . 107.4 ?
    C17A C18A H18A . . 109.5 ?
    C17A C18A H18B . . 109.5 ?
    H18A C18A H18B . . 109.5 ?
    C17A C18A H18C . . 109.5 ?
    H18A C18A H18C . . 109.5 ?
    H18B C18A H18C . . 109.5 ?
    C18B C17B O4 . . 115.6(19) ?
    C18B C17B H17C . . 108.3 ?
    O4 C17B H17C . . 108.4 ?
    C18B C17B H17D . . 108.5 ?
    O4 C17B H17D . . 108.4 ?
    H17C C17B H17D . . 107.4 ?
    C17B C18B H18D . . 109.4 ?
    C17B C18B H18E . . 109.6 ?
    H18D C18B H18E . . 109.5 ?
    C17B C18B H18F . . 109.4 ?
    H18D C18B H18F . . 109.5 ?
    H18E C18B H18F . . 109.5 ?
    C13 N1 N2 . . 117.70(16) ?
    N1 N2 C12 . . 126.10(15) ?
    N1 N2 C15 . . 114.57(16) ?
    C12 N2 C15 . . 119.25(16) ?
    C4 O1 C8 . . 106.25(15) ?
    C16 O4 C17A . . 119.7(5) ?
    C16 O4 C17B . . 114.9(7) ?
    C17A O4 C17B . . 17.9(15) ?
loop_
    _geom_hbond_atom_site_label_D
    _geom_hbond_atom_site_label_H
    _geom_hbond_atom_site_label_A
    _geom_hbond_site_symmetry_A
    _geom_hbond_distance_DH
    _geom_hbond_distance_HA
    _geom_hbond_distance_DA
    _geom_hbond_angle_DHA
    C6 H6 O3B 4_456 0.93 2.37 3.291(19) 170
    C15 H15B O2 3_645 0.97 2.34 3.278(3) 161
    C18A H18A O2 3_745 0.96 2.41 3.310(10) 156
_iucr_refine_instructions_details
;
TITL BAD14_D427_DRX1 in P2(1)2(1)2(1)
CELL  0.71073   7.9792   8.7460  25.2064   90.000   90.000   90.000
ZERR     4.00   0.0002   0.0002   0.0006    0.000    0.000    0.000
LATT  -1
SYMM  1/2 - X, - Y, 1/2 + Z
SYMM  - X, 1/2 + Y, 1/2 - Z
SYMM  1/2 + X, 1/2 - Y, - Z
SFAC  C    H    N    O    CL
UNIT  72   68   8    16   4
MERG   2
OMIT     0   0   2
SHEL 50 0.72
FMAP   2
PLAN   10
ACTA
BOND
BOND   $H
HTAB 2.6
HTAB C6 O3B_$1
HTAB C15 O2_$2
HTAB C18A O2_$3
eqiv $1 -1/2+X, 1/2-y, 1-z
eqiv $2 1-x, -1/2+y, 1/2-z
eqiv $3 -x+2, -1/2+y, 1/2-z
L.S.  10
WGHT    0.051100    0.099600
FVAR       0.21044   0.58228   0.50574
C1    1    0.033091    0.707654    0.556471    11.00000    0.04782    0.05195 =
         0.04933   -0.00839    0.01418   -0.00150
C2    1   -0.049462    0.738940    0.509051    11.00000    0.05461    0.04815 =
         0.06254    0.00496    0.01020    0.00747
AFIX  43
H2    2   -0.100631    0.833460    0.504223    11.00000   -1.20000
AFIX   0
C3    1   -0.056140    0.631436    0.469237    11.00000    0.04880    0.05687 =
         0.04426    0.00851    0.00255    0.00674
AFIX  43
H3    2   -0.110121    0.650704    0.437228    11.00000   -1.20000
AFIX   0
C4    1    0.021545    0.493533    0.479353    11.00000    0.03814    0.04844 =
         0.03580   -0.00052    0.00774   -0.00055
C5    1    0.102263    0.458140    0.526689    11.00000    0.03452    0.04977 =
         0.03592    0.00221    0.00701    0.00127
C6    1    0.108733    0.569074    0.566737    11.00000    0.04470    0.06648 =
         0.03669   -0.00449    0.00536   -0.00028
AFIX  43
H6    2    0.161848    0.550011    0.598905    11.00000   -1.20000
AFIX   0
C7    1    0.159712    0.303245    0.520451    11.00000    0.04155    0.05282 =
         0.04010    0.00633    0.00504    0.00694
AFIX  43
H7    2    0.218837    0.246056    0.545295    11.00000   -1.20000
AFIX   0
C8    1    0.111755    0.256772    0.471901    11.00000    0.03895    0.04732 =
         0.04300    0.00457    0.01242    0.00279
C9    1    0.131640    0.112006    0.441543    11.00000    0.04653    0.04675 =
         0.04831   -0.00045    0.01512   -0.00173
AFIX  23
H9A   2    0.021947    0.078467    0.429723    11.00000   -1.20000
H9B   2    0.175439    0.034208    0.465207    11.00000   -1.20000
AFIX   0
C10   1    0.246317    0.123589    0.393574    11.00000    0.03244    0.04031 =
         0.03773   -0.00103    0.00253    0.00213
C11   1    0.343161    0.246126    0.383770    11.00000    0.04076    0.04024 =
         0.04330   -0.00714    0.00694   -0.00070
AFIX  43
H11   2    0.338310    0.329920    0.406432    11.00000   -1.20000
AFIX   0
C12   1    0.454748    0.249893    0.338593    11.00000    0.03642    0.03958 =
         0.04660   -0.00029    0.00485   -0.00233
C13   1    0.254095   -0.003689    0.357825    11.00000    0.03422    0.04097 =
         0.04006   -0.00310   -0.00014   -0.00078
C14   1    0.152277   -0.145487    0.366363    11.00000    0.05142    0.04798 =
         0.05489   -0.00533    0.00657   -0.01159
AFIX  33
H14A  2    0.175074   -0.217263    0.338467    11.00000   -1.50000
H14B  2    0.035290   -0.119861    0.366177    11.00000   -1.50000
H14C  2    0.181220   -0.190203    0.399917    11.00000   -1.50000
AFIX   0
C15   1    0.549167    0.115836    0.259138    11.00000    0.04526    0.05372 =
         0.03894   -0.00052    0.00984    0.00217
AFIX  23
H15A  2    0.561091    0.217309    0.244072    11.00000   -1.20000
H15B  2    0.495057    0.051323    0.232938    11.00000   -1.20000
AFIX   0
C16   1    0.719646    0.052336    0.271790    11.00000    0.05204    0.07248 =
         0.04634    0.00936    0.01443    0.01104
PART    1
C17A  1    0.988340    0.003569    0.231330    21.00000    0.06134    0.14598 =
         0.06496    0.00381   -0.00495    0.03856
AFIX  23
H17A  2    1.044074    0.068192    0.257153    21.00000   -1.20000
H17B  2    0.993451   -0.100626    0.244415    21.00000   -1.20000
AFIX   0
C18A  1    1.072402    0.010749    0.186401    21.00000    0.06265    0.19521 =
         0.08932    0.05018    0.04647    0.05934
AFIX  33
H18A  2    1.186051   -0.020967    0.192327    21.00000   -1.50000
H18B  2    1.071299    0.113923    0.173407    21.00000   -1.50000
H18C  2    1.021096   -0.055480    0.160736    21.00000   -1.50000
AFIX   0
PART    2
C17B  1    0.966515   -0.044828    0.231936   -21.00000    0.06919    0.19009 =
         0.15060    0.10918    0.08131    0.08346
AFIX  23
H17C  2    1.049265    0.012082    0.252055   -21.00000   -1.20000
H17D  2    0.940526   -0.136595    0.251920   -21.00000   -1.20000
AFIX   0
C18B  1    1.026545   -0.081071    0.192015   -21.00000    0.10231    0.29209 =
         0.18940   -0.14421   -0.03571    0.09757
AFIX  33
H18D  2    1.122453   -0.144418    0.198772   -21.00000   -1.50000
H18E  2    1.060741    0.008371    0.172774   -21.00000   -1.50000
H18F  2    0.946179   -0.137195    0.171421   -21.00000   -1.50000
AFIX   0
PART    0
N1    3    0.349330   -0.002953    0.315729    11.00000    0.04214    0.04197 =
         0.04196   -0.00461    0.00429   -0.00470
N2    3    0.444641    0.123981    0.306641    11.00000    0.03849    0.04331 =
         0.04026   -0.00373    0.00919   -0.00280
O1    4    0.027219    0.371306    0.445389    11.00000    0.04576    0.05198 =
         0.03446   -0.00323    0.00153    0.00247
O2    4    0.552126    0.354504    0.328378    11.00000    0.06258    0.05453 =
         0.06401   -0.00679    0.02331   -0.01932
PART    1
O3A   4    0.776419    0.037126    0.314814    31.00000    0.06283    0.09650 =
         0.04688    0.02211    0.00568    0.02123
PART    2
O3B   4    0.755331   -0.019096    0.312472   -31.00000    0.08589    0.10916 =
         0.06880    0.04557    0.02942    0.03739
PART    0
O4    4    0.811364    0.049648    0.228286    11.00000    0.05190    0.12596 =
         0.05493    0.02158    0.01926    0.03290
CL1   5    0.039997    0.851409    0.604231    11.00000    0.07910    0.06734 =
         0.07249   -0.02712    0.01330   -0.00342
HKLF 4
REM  BAD14_D427_DRX1 in P2(1)2(1)2(1)
REM R1 =  0.0442 for   3350 Fo > 4sig(Fo)  and  0.0771 for all   4925 data
REM    255 parameters refined using      0 restraints
END
WGHT      0.0505      0.1094
REM Highest difference peak  0.246,  deepest hole -0.339,  1-sigma level  0.037
Q1    1   0.1119  0.7800  0.6201  11.00000  0.05    0.25
Q2    1   0.0345  0.8042  0.5702  11.00000  0.05    0.15
Q3    1   0.1384  0.5110  0.5361  11.00000  0.05    0.15
Q4    1   0.1159  0.4975  0.5006  11.00000  0.05    0.15
Q5    1   0.3678  0.2576  0.3513  11.00000  0.05    0.14
Q6    1   0.3384 -0.0838  0.2925  11.00000  0.05    0.14
Q7    1   0.0860  0.2563  0.5007  11.00000  0.05    0.13
Q8    1   0.7427  0.0470  0.2016  11.00000  0.05    0.13
Q9    1   1.1613 -0.1355  0.1776  11.00000  0.05    0.13
Q10   1   0.1447  0.3923  0.5314  11.00000  0.05    0.13
;
