# Supplementary material for: Crystal structure of ethyl 2-{4-[(5-chloro-1-benzo­furan-2-yl)meth­yl]-3-methyl-6-oxo-1,6-di­hydro­pyridazin-1-yl}acetate
Source: Acta Crystallogr E Crystallogr Commun. 2015 Apr 9;71(Pt 5):o291–2. doi: 10.1107/S2056989015006301 (PMC4420114; doi:10.1107/S2056989015006301)
Supplement: Supplementary file 2 [file e-71-0o291-Isup2.hkl]

# 
# h,k,l, Fc-squared, Fo-squared, sigma(Fo-squared) and status flag 
# 
data_I
_shelx_title ' BAD14_D427_DRX1 in P2(1)2(1)2(1)' 
_shelx_refln_list_code          4 
_shelx_F_calc_maximum      147.66 
_exptl_crystal_F_000       752.00 
_reflns_d_resolution_high  0.7202 
 
loop_ 
 _symmetry_equiv_pos_as_xyz 
 'x, y, z' 
 '-x+1/2, -y, z+1/2' 
 '-x, y+1/2, -z+1/2' 
 'x+1/2, -y+1/2, -z' 
 
_cell_length_a     7.9792 
_cell_length_b     8.7460 
_cell_length_c    25.2064 
_cell_angle_alpha  90.000 
_cell_angle_beta   90.000 
_cell_angle_gamma  90.000 
 
_shelx_F_squared_multiplier     1.000 
 
loop_ 
 _refln_index_h 
 _refln_index_k 
 _refln_index_l 
 _refln_F_squared_calc 
 _refln_F_squared_meas 
 _refln_F_squared_sigma 
 _refln_observed_status 
   2   0   0    15478.62    14893.77    170.66 o 
   4   0   0     1742.15     1678.80     34.95 o 
   6   0   0        0.06       -0.45      4.29 o 
   8   0   0        1.58        1.13      6.10 o 
  10   0   0      240.03      285.17     21.90 o 
   1   1   0        0.35        1.17      0.63 o 
   2   1   0       61.67       66.50      2.39 o 
   3   1   0      938.33      915.02     11.40 o 
   4   1   0      126.32      136.03      4.25 o 
   5   1   0       40.77       39.47      3.12 o 
   6   1   0       95.64       89.06      5.73 o 
   7   1   0        0.09       -3.37      3.37 o 
   8   1   0       74.13       83.75      8.38 o 
   9   1   0       53.30       41.50      7.09 o 
  10   1   0        2.64       -2.44      5.37 o 
  11   1   0      102.43      112.22     17.16 o 
   0   2   0     2020.74     1884.87     50.12 o 
   1   2   0     4601.97     4284.32    110.18 o 
   2   2   0     3561.06     3638.84     47.27 o 
   3   2   0     2039.15     2036.27     27.64 o 
   4   2   0      484.24      575.27     10.39 o 
   5   2   0      207.68      205.56      5.94 o 
   6   2   0       49.53       50.82      5.38 o 
   7   2   0        1.40        6.11      2.76 o 
   8   2   0      107.44      108.48      7.76 o 
   9   2   0       32.62       19.64      8.35 o 
  10   2   0       35.01       22.13      9.48 o 
   1   3   0     1930.22     2029.13     52.61 o 
   2   3   0        1.74        3.61      1.11 o 
   3   3   0      566.90      627.06     15.32 o 
   4   3   0      185.32      221.24      6.65 o 
   5   3   0      942.22      941.09     18.38 o 
   6   3   0       66.94       68.99      7.69 o 
   7   3   0       28.00       29.62      4.22 o 
   8   3   0       32.63       23.43      4.39 o 
   9   3   0        0.07       -4.17      4.17 o 
  10   3   0       10.52       19.87      9.03 o 
   0   4   0      126.38       95.73      6.55 o 
   1   4   0      164.21      147.33     10.27 o 
   2   4   0     2854.27     2763.22     43.39 o 
   3   4   0      774.01      772.35     11.96 o 
   4   4   0      106.12      107.56      7.74 o 
   5   4   0       28.10       25.24      3.40 o 
   6   4   0       23.14       15.52      4.38 o 
   7   4   0       47.20       59.80     11.54 o 
   8   4   0       46.94       56.33      5.75 o 
   9   4   0        1.21       -0.56      4.44 o 
  10   4   0       18.39       20.77      9.93 o 
   1   5   0       44.21       34.41      3.73 o 
   2   5   0        4.75        3.85      2.21 o 
   3   5   0       19.14       17.19      1.90 o 
   4   5   0       90.01       86.85      2.40 o 
   5   5   0       28.64       30.08      3.28 o 
   6   5   0       12.76       11.11      2.58 o 
   7   5   0        7.40       12.30      3.55 o 
   8   5   0       13.17       16.51      5.63 o 
   9   5   0        9.79        3.62      3.70 o 
  10   5   0        2.75        6.26      5.99 o 
   0   6   0      317.12      320.17     14.90 o 
   1   6   0      418.29      392.47     12.05 o 
   2   6   0       10.70       17.30      3.46 o 
   3   6   0      342.71      377.97      7.90 o 
   4   6   0      226.45      226.33      5.01 o 
   5   6   0       78.42       92.94      5.02 o 
   6   6   0        7.02        8.16      2.79 o 
   7   6   0        6.48        2.64      3.20 o 
   8   6   0        1.48        2.64      3.34 o 
   9   6   0       11.09        9.79      4.32 o 
   1   7   0      858.26      833.64     21.22 o 
   2   7   0        0.87       -0.67      3.27 o 
   3   7   0      167.36      174.44      8.22 o 
   4   7   0       13.62        8.68      2.44 o 
   5   7   0       37.35       41.46      3.89 o 
   6   7   0        6.43        3.28      2.69 o 
   7   7   0        0.21        2.55      3.20 o 
   8   7   0        0.95       -1.83      5.01 o 
   9   7   0       13.88       13.71      4.70 o 
   0   8   0     1644.94     1690.70     53.51 o 
   1   8   0      140.69      151.20     25.18 o 
   2   8   0      226.36      225.57     12.19 o 
   3   8   0       25.88       31.94      3.93 o 
   4   8   0       88.37      100.77      5.12 o 
   5   8   0        0.88        5.71      2.43 o 
   6   8   0        1.42       -3.47      3.47 o 
   7   8   0        1.80        7.57      3.70 o 
   8   8   0        3.77        1.85      5.98 o 
   1   9   0      109.86      117.15      8.92 o 
   2   9   0        0.23        5.98      3.89 o 
   3   9   0       28.56       21.75      3.93 o 
   4   9   0       33.71       37.65      4.36 o 
   5   9   0        7.68        5.61      3.85 o 
   6   9   0        0.18        0.33      3.65 o 
   7   9   0       34.20       34.19      6.93 o 
   0  10   0       79.13       76.77     11.97 o 
   1  10   0       19.49       31.53     11.29 o 
   2  10   0       51.04       77.31     16.25 o 
   3  10   0        3.07       11.69      3.63 o 
   4  10   0        2.17        2.92      4.25 o 
   5  10   0        1.14        1.83      5.00 o 
   6  10   0        2.40       -0.22      4.98 o 
   1  11   0        0.36        7.13      4.76 o 
   2  11   0       31.10       31.02      6.36 o 
   3  11   0        9.85       11.15      4.92 o 
   4  11   0        1.19       -3.37      3.37 o 
   0  12   0        0.00       15.13      8.13 o 
   1  12   0        0.42        3.07      5.14 o 
   1   0   1     4809.43     4648.08     60.02 o 
   2   0   1     7766.38     7881.88     67.66 o 
   3   0   1      931.43      841.04      9.86 o 
   4   0   1      452.11      433.89      7.54 o 
   5   0   1      125.39      171.90      8.71 o 
   6   0   1        0.43        1.92      3.80 o 
   7   0   1       56.66       50.79      6.22 o 
   8   0   1       29.08       19.53      5.27 o 
   9   0   1       90.08       99.33     10.13 o 
  10   0   1       78.03       89.91     11.74 o 
  11   0   1       36.65       47.69     14.56 o 
 -11   1   1        2.63       -3.61      8.35 o 
 -10   1   1        0.21       -0.37      5.99 o 
  -9   1   1       32.16       40.21      7.07 o 
  -8   1   1      118.82      119.82      9.74 o 
  -7   1   1       12.66       17.63      4.46 o 
  -6   1   1      244.22      226.65      6.86 o 
  -5   1   1      285.63      291.53      7.11 o 
  -4   1   1      317.68      337.14      8.67 o 
  -3   1   1      734.71      758.40     10.76 o 
  -2   1   1     2421.54     2379.66     23.89 o 
  -1   1   1     3598.51     3600.31     46.33 o 
   0   1   1      435.28      246.33      7.90 o 
   1   1   1     3623.56     3606.42     41.69 o 
   2   1   1     2423.79     2398.35     24.11 o 
   3   1   1      757.55      777.17      9.88 o 
   4   1   1      327.16      332.97      7.00 o 
   5   1   1      286.37      289.95      7.30 o 
   6   1   1      242.43      232.13     16.12 o 
   7   1   1       12.46       10.12      3.40 o 
   8   1   1      118.48      108.88      9.17 o 
   9   1   1       32.00       40.65      7.23 o 
  10   1   1        0.20       -1.88      5.01 o 
  11   1   1        2.67       16.23      6.93 o 
 -10   2   1        7.47       15.13      8.81 o 
  -9   2   1       20.49       10.16      7.90 o 
  -8   2   1       21.28       17.84      7.45 o 
  -7   2   1      280.98      285.59      9.91 o 
  -6   2   1       54.34       60.95      4.27 o 
  -5   2   1      313.06      320.78      7.58 o 
  -4   2   1      304.95      315.49      7.98 o 
  -3   2   1     1467.37     1524.47     21.20 o 
  -2   2   1       19.39       20.37      1.06 o 
  -1   2   1     2991.96     3149.96     79.93 o 
   0   2   1     3360.39     3183.38     82.86 o 
   1   2   1     2972.86     3052.82     61.98 o 
   2   2   1       23.06       21.21      1.51 o 
   3   2   1     1448.53     1511.03     21.65 o 
   4   2   1      314.02      338.08      7.86 o 
   5   2   1      302.21      294.85      7.25 o 
   6   2   1       52.91       57.60      4.19 o 
   7   2   1      282.59      289.54     10.17 o 
   8   2   1       20.87       23.28      4.41 o 
   9   2   1       21.38       17.84      8.13 o 
  10   2   1        7.35       -0.45      8.13 o 
 -10   3   1        2.00        6.32      8.81 o 
  -9   3   1       11.89       10.84      8.58 o 
  -8   3   1        3.11        0.65      4.52 o 
  -7   3   1       66.13       71.71      5.72 o 
  -6   3   1      121.14      127.41      6.88 o 
  -5   3   1       37.60       45.39      4.00 o 
  -4   3   1     2025.76     2096.75     34.69 o 
  -3   3   1       58.14       44.94      3.91 o 
  -2   3   1      216.78      215.08      6.11 o 
  -1   3   1     1588.76     1562.68     44.03 o 
   0   3   1        4.82        2.68      3.05 o 
   1   3   1     1622.34     1644.51     31.53 o 
   2   3   1      222.53      220.28      4.35 o 
   3   3   1       51.39       44.75      1.21 o 
   4   3   1     2052.06     2119.95     34.58 o 
   5   3   1       35.67       52.51      4.14 o 
   6   3   1      119.87      117.93      5.02 o 
   7   3   1       65.58       67.32      9.43 o 
   8   3   1        3.38       -0.06      4.23 o 
   9   3   1       12.16       14.71      6.21 o 
  10   3   1        2.00        2.48      7.00 o 
 -10   4   1        3.54       -5.87      7.90 o 
  -9   4   1        3.27        5.26      3.75 o 
  -8   4   1       96.87       98.41      7.25 o 
  -7   4   1      171.48      156.51      8.32 o 
  -6   4   1       88.46       95.19      6.01 o 
  -5   4   1       41.57       43.84      4.01 o 
  -4   4   1       29.73       20.99      2.98 o 
  -3   4   1     1195.71     1287.64     18.49 o 
  -2   4   1      786.39      744.65     20.10 o 
  -1   4   1      696.27      660.65     21.22 o 
   0   4   1      554.47      520.64     12.77 o 
   1   4   1      684.03      663.95     15.24 o 
   2   4   1      787.32      719.55     13.19 o 
   3   4   1     1206.93     1281.14     16.73 o 
   4   4   1       31.76       23.29      2.50 o 
   5   4   1       43.43       50.16      3.91 o 
   6   4   1       89.42      103.76      5.13 o 
   7   4   1      169.05      180.04      8.21 o 
   8   4   1       95.79       94.10      7.05 o 
   9   4   1        3.41       -3.44      4.23 o 
  10   4   1        3.63       -1.58      4.79 o 
 -10   5   1        6.85        8.58      9.03 o 
  -9   5   1        2.71        1.03      3.56 o 
  -8   5   1        1.61        0.81      3.31 o 
  -7   5   1       58.46       53.73      5.40 o 
  -6   5   1       16.32       14.01      2.81 o 
  -5   5   1       87.20       94.70      8.01 o 
  -4   5   1      128.44      126.42      3.04 o 
  -3   5   1      190.07      176.21     17.01 o 
  -2   5   1      125.49      139.93      6.07 o 
  -1   5   1      373.75      393.43     13.66 o 
   0   5   1      473.75      432.70     11.89 o 
   1   5   1      370.04      380.36     11.01 o 
   2   5   1      133.08      142.67      6.11 o 
   3   5   1      192.88      202.14      4.87 o 
   4   5   1      125.17      128.05      3.06 o 
   5   5   1       85.69       94.35      4.89 o 
   6   5   1       16.23       24.38      3.08 o 
   7   5   1       56.23       55.49      5.65 o 
   8   5   1        1.64        1.15      3.28 o 
   9   5   1        2.68        1.47      4.87 o 
  10   5   1        6.65        3.79      5.67 o 
  -9   6   1        1.21       -0.86      3.76 o 
  -8   6   1       80.07       70.58      6.50 o 
  -7   6   1       97.21       97.17      9.08 o 
  -6   6   1      231.51      210.24      7.29 o 
  -5   6   1       72.52       74.27      4.68 o 
  -4   6   1       94.90       98.63      3.38 o 
  -3   6   1       58.47       61.69      3.45 o 
  -2   6   1      173.65      169.99      8.24 o 
  -1   6   1      107.97       92.78      6.29 o 
   0   6   1       49.56       44.98      4.97 o 
   1   6   1      101.64       88.64      6.23 o 
   2   6   1      176.34      184.41      7.78 o 
   3   6   1       61.45       62.32      5.05 o 
   4   6   1       94.77      100.98      3.41 o 
   5   6   1       74.09       70.88      4.52 o 
   6   6   1      229.25      225.71      7.24 o 
   7   6   1       96.72       99.88      6.91 o 
   8   6   1       80.26       73.51      6.56 o 
   9   6   1        1.24       -0.46      3.82 o 
  -9   7   1        0.32       -3.38      3.40 o 
  -8   7   1       11.97       17.30      5.57 o 
  -7   7   1        0.10       -3.41      3.41 o 
  -6   7   1       47.84       47.24      4.63 o 
  -5   7   1       15.04        8.90      3.64 o 
  -4   7   1       89.89       80.38      5.96 o 
  -3   7   1       15.85       10.72      2.85 o 
  -2   7   1      108.16       92.35      6.82 o 
  -1   7   1      330.01      318.70     20.32 o 
   0   7   1      172.49      175.67      8.46 o 
   1   7   1      319.63      319.07     11.64 o 
   2   7   1      106.51       90.99      6.78 o 
   3   7   1       16.65        7.89      2.69 o 
   4   7   1       89.62       78.05      4.31 o 
   5   7   1       15.34        6.99      2.64 o 
   6   7   1       48.13       53.97      4.69 o 
   7   7   1        0.09       -3.11      3.18 o 
   8   7   1       12.40       18.26      4.12 o 
   9   7   1        0.34       -2.39      5.26 o 
  -8   8   1        0.69        4.71      3.66 o 
  -7   8   1        3.85       -0.69      3.32 o 
  -6   8   1        1.40       -2.59      2.59 o 
  -5   8   1       11.61       14.70      1.79 o 
  -4   8   1       12.57       19.60      3.23 o 
  -3   8   1       43.43       40.37      4.15 o 
  -2   8   1       29.49       29.03      4.82 o 
  -1   8   1      138.62      135.17     13.89 o 
   0   8   1        0.19        4.69      3.34 o 
   1   8   1      139.03      142.33      8.51 o 
   2   8   1       27.60       21.25      4.44 o 
   3   8   1       43.55       43.81      4.28 o 
   4   8   1       12.26       12.86      2.80 o 
   5   8   1       11.98       13.47      3.03 o 
   6   8   1        1.47        1.02      2.69 o 
   7   8   1        3.69        4.93      3.52 o 
   8   8   1        0.76       -1.21     11.85 o 
  -7   9   1        3.56       -0.23      6.77 o 
  -6   9   1        6.81        7.55      3.52 o 
  -5   9   1       26.41       31.52      3.42 o 
  -4   9   1       17.86       16.81      5.67 o 
  -3   9   1       48.74       36.90      4.55 o 
  -2   9   1        2.16        5.17      4.07 o 
  -1   9   1       92.63       82.36      7.50 o 
   0   9   1       15.52        9.37      4.30 o 
   1   9   1       92.87       92.01      8.03 o 
   2   9   1        1.78        2.24      3.82 o 
   3   9   1       49.44       54.64      5.08 o 
   4   9   1       18.38       18.35      3.30 o 
   5   9   1       26.88       31.20      3.16 o 
   6   9   1        6.65        6.98      3.89 o 
   7   9   1        3.60        4.80      5.31 o 
  -6  10   1        8.46        9.25      5.79 o 
  -5  10   1        1.18        0.68      4.94 o 
  -4  10   1        1.79        0.90      3.72 o 
  -3  10   1       43.52       46.42      6.51 o 
  -2  10   1        1.24       -1.91      2.94 o 
  -1  10   1       17.29       29.32      5.83 o 
   0  10   1       12.69       21.94      5.49 o 
   1  10   1       17.25       17.64      5.42 o 
   2  10   1        1.31       -1.42      3.69 o 
   3  10   1       44.32       57.74      5.66 o 
   4  10   1        1.83       -2.74      2.74 o 
   5  10   1        1.21       -1.08      4.06 o 
   6  10   1        8.17        0.07     10.72 o 
  -4  11   1        9.80        1.57      4.12 o 
  -3  11   1        3.48       -1.69      4.18 o 
  -2  11   1        0.89        1.76      4.23 o 
  -1  11   1        0.59        2.03      4.23 o 
   0  11   1       13.97       22.35      5.91 o 
   1  11   1        0.64       11.54      5.24 o 
   2  11   1        1.01        0.86      8.24 o 
   3  11   1        3.68       -0.50      4.64 o 
   4  11   1        9.68       17.62      4.52 o 
  -1  12   1        1.34        7.08      5.31 o 
   0  12   1        0.26        6.24      7.34 o 
   1  12   1        1.33       -4.38      4.38 o 
   1   0   2     2904.15     2577.92     50.39 o 
   2   0   2     3500.81     3447.69     30.05 o 
   3   0   2     1272.86     1285.61     15.27 o 
   4   0   2     1008.22     1076.26     16.72 o 
   5   0   2      888.16      769.10     13.53 o 
   6   0   2        7.18        6.72      2.90 o 
   7   0   2       16.46        9.38      5.87 o 
   8   0   2      141.80      148.22     14.00 o 
   9   0   2       91.38       97.66      9.79 o 
  10   0   2       10.01        7.64      6.77 o 
  11   0   2       28.03       31.43      7.96 o 
 -11   1   2        1.21       -7.00      7.00 o 
 -10   1   2       15.97        9.93      8.58 o 
  -9   1   2       71.42       62.28      8.19 o 
  -8   1   2      162.91      141.29     10.46 o 
  -7   1   2        7.43        8.88      4.63 o 
  -6   1   2      121.98      120.64      6.93 o 
  -5   1   2       48.29       58.61      3.69 o 
  -4   1   2      264.01      252.75      6.87 o 
  -3   1   2     4438.21     4478.08     52.72 o 
  -2   1   2    12794.97    12716.73    123.20 o 
  -1   1   2      646.82      628.05      8.59 o 
   0   1   2     2213.07     2231.33     33.42 o 
   1   1   2      686.69      650.72      7.26 o 
   2   1   2    12872.42    12702.30    123.39 o 
   3   1   2     4376.89     4442.22     48.11 o 
   4   1   2      267.76      252.79      8.17 o 
   5   1   2       49.60       53.29      4.25 o 
   6   1   2      123.70      123.21      7.54 o 
   7   1   2        7.11        6.63      4.28 o 
   8   1   2      161.54      172.09      9.34 o 
   9   1   2       71.74       71.54      8.60 o 
  10   1   2       16.11       13.60      8.24 o 
  11   1   2        1.29        5.86      7.00 o 
 -10   2   2       12.16        7.23      8.13 o 
  -9   2   2       18.66       26.42      8.81 o 
  -8   2   2        5.13        6.32      6.55 o 
  -7   2   2       51.43       47.02      5.01 o 
  -6   2   2       32.25       41.38      6.40 o 
  -5   2   2      188.92      187.32      6.68 o 
  -4   2   2      167.89      208.74      9.22 o 
  -3   2   2      126.92      142.38      3.51 o 
  -2   2   2     1052.00     1097.00     15.08 o 
  -1   2   2      533.15      494.60     12.64 o 
   0   2   2    12216.15    11588.32    299.39 o 
   1   2   2      527.66      488.89     10.61 o 
   2   2   2     1028.83     1072.11     11.70 o 
   3   2   2      126.85      142.96      3.08 o 
   4   2   2      181.55      228.27      5.53 o 
   5   2   2      186.37      191.22      4.73 o 
   6   2   2       37.00       35.70      2.76 o 
   7   2   2       50.05       38.99      4.73 o 
   8   2   2        4.37        4.90      3.75 o 
   9   2   2       18.37       11.62      4.46 o 
  10   2   2       11.86        9.71      7.90 o 
 -10   3   2        4.31        2.26      7.90 o 
  -9   3   2        3.14       -5.42      6.32 o 
  -8   3   2        1.39        7.00      3.64 o 
  -7   3   2       57.39       55.18      5.15 o 
  -6   3   2       37.51       44.90      5.47 o 
  -5   3   2       43.37       47.08      3.01 o 
  -4   3   2      380.34      382.58     16.25 o 
  -3   3   2      606.59      621.92     16.93 o 
  -2   3   2      524.99      504.15     11.16 o 
  -1   3   2      749.87      686.62     21.45 o 
   0   3   2     3415.76     3284.98     86.70 o 
   1   3   2      758.14      736.95     15.56 o 
   2   3   2      529.35      488.62     16.23 o 
   3   3   2      595.55      596.65      7.54 o 
   4   3   2      384.71      366.75      9.15 o 
   5   3   2       44.81       42.80      3.39 o 
   6   3   2       37.87       44.69      3.54 o 
   7   3   2       57.93       53.59     10.29 o 
   8   3   2        1.59       -0.58      4.07 o 
   9   3   2        3.17       -1.71      4.40 o 
  10   3   2        4.09        4.97      8.13 o 
 -10   4   2        0.35       -6.32      6.32 o 
  -9   4   2        5.10        3.93      4.53 o 
  -8   4   2        9.49        6.30      3.72 o 
  -7   4   2      100.36      111.03      7.18 o 
  -6   4   2       14.87       12.26      5.44 o 
  -5   4   2       55.92       67.30      5.32 o 
  -4   4   2      105.26       87.37      6.06 o 
  -3   4   2      437.88      421.55     11.71 o 
  -2   4   2      539.53      601.15     13.80 o 
  -1   4   2       83.85       82.41      5.64 o 
   0   4   2       42.44       30.24      3.95 o 
   1   4   2       83.80       75.53      4.44 o 
   2   4   2      549.38      609.25     11.44 o 
   3   4   2      433.59      382.23      6.44 o 
   4   4   2      101.44      102.14      4.08 o 
   5   4   2       54.96       56.95      4.06 o 
   6   4   2       13.53       11.12      2.54 o 
   7   4   2      101.23      110.38      6.81 o 
   8   4   2        8.99        7.47      3.88 o 
   9   4   2        4.97        5.19      4.79 o 
  10   4   2        0.38       -5.42      5.42 o 
 -10   5   2        3.16       -5.64      7.23 o 
  -9   5   2       19.36       19.12      5.00 o 
  -8   5   2        1.84        6.56      3.64 o 
  -7   5   2       12.08       12.46      3.54 o 
  -6   5   2       26.00       27.85      4.10 o 
  -5   5   2      104.83      104.45      6.12 o 
  -4   5   2       66.86       68.57      4.26 o 
  -3   5   2      270.06      262.33     10.58 o 
  -2   5   2      142.78      125.32      5.43 o 
  -1   5   2      431.29      421.24     11.89 o 
   0   5   2      129.64      117.10      5.74 o 
   1   5   2      454.97      455.66     23.03 o 
   2   5   2      141.43      144.86     15.47 o 
   3   5   2      278.53      275.80      5.96 o 
   4   5   2       67.96       72.40      3.19 o 
   5   5   2      103.22      116.63      5.15 o 
   6   5   2       26.76       29.33      3.24 o 
   7   5   2       11.83       10.76      3.50 o 
   8   5   2        1.90        1.84      2.99 o 
   9   5   2       18.83       14.71      5.97 o 
  10   5   2        3.13       -2.54      5.40 o 
  -9   6   2        1.82        0.07      3.77 o 
  -8   6   2       12.87       13.48      3.89 o 
  -7   6   2       65.78       62.72      5.86 o 
  -6   6   2       23.60       25.74      4.17 o 
  -5   6   2      167.71      162.89      7.04 o 
  -4   6   2      106.25      100.10      4.66 o 
  -3   6   2      589.93      554.67     10.19 o 
  -2   6   2       44.64       42.14      3.47 o 
  -1   6   2       28.17       36.05      4.53 o 
   0   6   2       53.98       52.30      5.19 o 
   1   6   2       29.76       31.10      4.23 o 
   2   6   2       46.92       42.56      4.61 o 
   3   6   2      584.99      546.98     14.96 o 
   4   6   2      110.39      106.01      3.53 o 
   5   6   2      164.13      158.39      5.90 o 
   6   6   2       25.03       25.87      3.45 o 
   7   6   2       65.64       65.09      5.74 o 
   8   6   2       12.41       10.15      3.88 o 
   9   6   2        1.71        7.49      4.07 o 
  -9   7   2       15.10       18.63      4.93 o 
  -8   7   2       20.26       17.46      4.43 o 
  -7   7   2       14.06       12.71      3.87 o 
  -6   7   2       10.30       13.17      3.19 o 
  -5   7   2       11.74        9.55      3.14 o 
  -4   7   2      101.52      105.19      4.81 o 
  -3   7   2       30.89       34.89      3.58 o 
  -2   7   2      830.98      832.83     16.61 o 
  -1   7   2       59.41       58.16      8.81 o 
   0   7   2      145.74      132.54      9.37 o 
   1   7   2       58.66       56.75      5.99 o 
   2   7   2      826.49      802.66     20.71 o 
   3   7   2       30.54       37.14      3.82 o 
   4   7   2       98.68      120.09      5.29 o 
   5   7   2       11.37       19.12      3.07 o 
   6   7   2       10.24        6.30      2.59 o 
   7   7   2       14.26        9.74      3.52 o 
   8   7   2       20.33       20.27     10.72 o 
   9   7   2       15.22        9.78      7.34 o 
  -8   8   2        3.80        0.31      3.79 o 
  -7   8   2        6.56        7.74      4.72 o 
  -6   8   2        7.47        2.82      3.39 o 
  -5   8   2        0.77        1.30      4.14 o 
  -4   8   2       44.10       45.83      4.12 o 
  -3   8   2       31.03       32.90      3.80 o 
  -2   8   2        6.24        2.95      2.64 o 
  -1   8   2      461.06      466.10     14.91 o 
   0   8   2        5.37        1.42      3.41 o 
   1   8   2      464.79      457.27     14.84 o 
   2   8   2        5.72        0.45      3.51 o 
   3   8   2       31.87       35.18      5.36 o 
   4   8   2       42.70       41.27      3.74 o 
   5   8   2        0.73       -1.30      1.42 o 
   6   8   2        7.47        4.35      2.86 o 
   7   8   2        6.46       -3.72      4.23 o 
   8   8   2        3.55       11.01      5.51 o 
  -7   9   2        9.03        0.65      6.66 o 
  -6   9   2       10.22        6.71      3.43 o 
  -5   9   2        2.55        4.47      2.18 o 
  -4   9   2       54.00       54.02      4.77 o 
  -3   9   2       24.06       28.79      3.96 o 
  -2   9   2       27.49       21.76      4.45 o 
  -1   9   2        8.78       12.41      4.46 o 
   0   9   2      144.67      118.12      9.01 o 
   1   9   2        8.19        8.01      4.01 o 
   2   9   2       26.39       19.28      5.08 o 
   3   9   2       25.05       36.59      5.48 o 
   4   9   2       53.22       57.87      4.60 o 
   5   9   2        2.56        6.08      3.60 o 
   6   9   2       10.40       15.38      4.45 o 
   7   9   2        9.06       16.77      5.74 o 
  -6  10   2       10.03       12.69      6.55 o 
  -5  10   2       18.44       20.03      6.29 o 
  -4  10   2        9.52        4.18      3.95 o 
  -3  10   2        0.14       -3.56      3.74 o 
  -2  10   2        2.26       -0.35      4.21 o 
  -1  10   2        6.80        3.28      4.17 o 
   0  10   2        1.90        1.65      4.14 o 
   1  10   2        7.08       -1.09      4.17 o 
   2  10   2        2.32       -1.33      9.82 o 
   3  10   2        0.24       -2.73      2.73 o 
   4  10   2        9.62        9.23      4.29 o 
   5  10   2       18.45       25.74      3.30 o 
   6  10   2       10.07        0.99     10.27 o 
  -4  11   2        4.62       -1.36      4.15 o 
  -3  11   2        7.96       15.91      5.18 o 
  -2  11   2        4.71        3.53      4.77 o 
  -1  11   2        5.21        2.05      4.46 o 
   0  11   2        8.40       17.81      5.72 o 
   1  11   2        5.62        4.52      4.79 o 
   2  11   2        4.56       18.70      5.58 o 
   3  11   2        7.72       -3.13      8.58 o 
   4  11   2        4.78        3.63      6.02 o 
  -1  12   2        3.81        6.66      8.58 o 
   0  12   2        1.62       -4.62      4.62 o 
   1  12   2        3.69        4.91      5.04 o 
   1   0   3     1130.79     1167.10      9.84 o 
   2   0   3     3527.78     3677.59     32.05 o 
   3   0   3        0.61        8.88      1.68 o 
   4   0   3       60.66       52.32      2.16 o 
   5   0   3       74.14       64.71      6.29 o 
   6   0   3      169.62      173.49      7.17 o 
   7   0   3        0.37       -1.05      2.69 o 
   8   0   3       15.54       10.66      8.58 o 
   9   0   3        1.12       -0.50      4.55 o 
  10   0   3       18.93       32.41     13.77 o 
  11   0   3       13.83        6.02      6.04 o 
 -11   1   3        4.50        4.74      9.26 o 
 -10   1   3       40.14       45.38     11.74 o 
  -9   1   3       75.77       90.87      9.49 o 
  -8   1   3      115.70      115.35      9.54 o 
  -7   1   3       84.31       77.36      5.85 o 
  -6   1   3      464.56      450.30     11.66 o 
  -5   1   3      603.78      578.41     11.19 o 
  -4   1   3     1326.12     1379.01     18.77 o 
  -3   1   3     2383.54     2301.59     25.62 o 
  -2   1   3     4186.22     4352.62     42.71 o 
  -1   1   3     5117.58     5119.60     49.35 o 
   0   1   3     1147.19     1184.97     28.16 o 
   1   1   3     5100.09     5056.22     49.16 o 
   2   1   3     4186.04     4314.20     39.76 o 
   3   1   3     2398.58     2313.98     23.78 o 
   4   1   3     1352.37     1425.07     20.58 o 
   5   1   3      602.21      581.72     10.49 o 
   6   1   3      458.10      466.58     12.21 o 
   7   1   3       84.75       86.87      6.25 o 
   8   1   3      112.81      105.37     11.90 o 
   9   1   3       76.70       77.00      9.93 o 
  10   1   3       39.53       48.94     12.64 o 
  11   1   3        4.61        7.06      6.43 o 
 -10   2   3        8.06        2.26      7.90 o 
  -9   2   3       36.89       32.74     10.39 o 
  -8   2   3       22.60        5.87      6.66 o 
  -7   2   3       50.01       46.98      6.07 o 
  -6   2   3       58.37       64.18      5.21 o 
  -5   2   3      490.09      513.80     16.89 o 
  -4   2   3      216.23      222.82      5.00 o 
  -3   2   3      449.75      444.66     10.46 o 
  -2   2   3      415.72      412.05      7.75 o 
  -1   2   3      136.19      157.21      3.63 o 
   0   2   3       11.44       18.51      3.16 o 
   1   2   3      142.31      168.05     11.97 o 
   2   2   3      446.23      453.44      5.37 o 
   3   2   3      460.41      447.66      6.37 o 
   4   2   3      225.25      222.97      4.73 o 
   5   2   3      494.80      494.74      8.55 o 
   6   2   3       59.42       67.46      4.04 o 
   7   2   3       50.64       53.78      5.34 o 
   8   2   3       22.56       15.68      4.27 o 
   9   2   3       36.52       20.21      4.99 o 
  10   2   3        8.01       19.19      9.71 o 
 -10   3   3        2.42        0.23      7.68 o 
  -9   3   3       62.85       55.84      7.80 o 
  -8   3   3        8.95       10.97      4.77 o 
  -7   3   3        7.33       10.10      3.44 o 
  -6   3   3      165.34      161.93      7.29 o 
  -5   3   3      178.58      189.99      6.16 o 
  -4   3   3      241.32      239.74      5.98 o 
  -3   3   3       68.89       79.41      1.96 o 
  -2   3   3      315.67      311.35      7.96 o 
  -1   3   3     4056.42     4107.98    107.25 o 
   0   3   3      126.16       96.41      5.87 o 
   1   3   3     4075.49     4103.24    107.93 o 
   2   3   3      326.73      331.06      8.53 o 
   3   3   3       70.31       79.63      1.86 o 
   4   3   3      239.78      225.88      7.56 o 
   5   3   3      177.25      182.11      5.29 o 
   6   3   3      171.02      164.41      5.49 o 
   7   3   3        6.90       15.12      4.55 o 
   8   3   3        8.69        6.72      4.30 o 
   9   3   3       63.26       59.89      9.93 o 
  10   3   3        2.36       -1.46     11.97 o 
 -10   4   3        4.01        2.48      7.90 o 
  -9   4   3        5.91        2.99      4.64 o 
  -8   4   3       36.36       31.80      4.95 o 
  -7   4   3        1.79        1.42      3.34 o 
  -6   4   3        3.89        4.96      2.95 o 
  -5   4   3       16.00       24.40      3.42 o 
  -4   4   3       51.79       58.59      5.26 o 
  -3   4   3       15.90       12.63      2.05 o 
  -2   4   3     1935.16     1984.80     38.95 o 
   0   4   3      853.67      810.80     25.74 o 
   1   4   3      691.87      770.33     29.69 o 
   2   4   3     1904.02     2009.02     47.09 o 
   3   4   3       16.46       12.61      2.11 o 
   4   4   3       50.94       53.26      3.29 o 
   5   4   3       17.31       17.32      2.57 o 
   6   4   3        4.00        4.82      2.17 o 
   7   4   3        1.78        2.44      3.01 o 
   8   4   3       36.74       34.89      6.29 o 
   9   4   3        5.84        2.94      9.03 o 
  10   4   3        4.13        7.24      8.24 o 
 -10   5   3       12.46        4.42      5.65 o 
  -9   5   3       26.38       19.50     10.20 o 
  -8   5   3       21.33       19.05      4.41 o 
  -7   5   3       15.19       16.52      3.93 o 
  -6   5   3      191.83      181.49     13.72 o 
  -5   5   3      551.85      555.51     13.37 o 
  -4   5   3       63.55       67.29      2.51 o 
  -3   5   3      233.83      211.45      7.07 o 
  -2   5   3       13.01       10.80      2.38 o 
  -1   5   3      197.41      214.72     10.61 o 
   0   5   3        6.03        0.15      2.15 o 
   1   5   3      193.35      205.75      7.57 o 
   2   5   3       11.96       10.00      3.84 o 
   3   5   3      230.54      215.90      9.71 o 
   4   5   3       63.54       62.53      2.52 o 
   5   5   3      550.99      562.36     11.15 o 
   6   5   3      191.26      177.19      6.12 o 
   7   5   3       15.15       19.65      3.80 o 
   8   5   3       21.19       23.94      4.63 o 
   9   5   3       26.50       28.00      8.24 o 
  10   5   3       12.52       15.11      6.65 o 
  -9   6   3        6.74        4.71      4.04 o 
  -8   6   3        6.84       13.05      4.14 o 
  -7   6   3       27.69       27.14      4.60 o 
  -6   6   3        7.75        8.04      3.91 o 
  -5   6   3      253.43      241.53     10.77 o 
  -4   6   3      143.19      138.44      4.17 o 
  -3   6   3      148.29      152.40      6.46 o 
  -2   6   3      115.42      114.42      5.72 o 
  -1   6   3       40.83       43.25      4.69 o 
   0   6   3      383.08      349.32     11.33 o 
   1   6   3       39.99       37.86      4.74 o 
   2   6   3      122.04      133.63      7.79 o 
   3   6   3      148.98      150.39      6.71 o 
   4   6   3      143.78      140.45      4.01 o 
   5   6   3      255.60      250.13      7.14 o 
   6   6   3        8.31        6.68      2.55 o 
   7   6   3       27.27       31.20      4.37 o 
   8   6   3        6.67        8.90      3.68 o 
   9   6   3        6.68       10.15      6.66 o 
  -9   7   3       13.46       16.61      4.69 o 
  -8   7   3       23.50       27.91      4.92 o 
  -7   7   3        4.56        1.62      3.34 o 
  -6   7   3       41.98       46.42      4.38 o 
  -5   7   3       32.24       38.57      4.41 o 
  -4   7   3      135.62      128.18      9.86 o 
  -3   7   3      168.40      176.15      6.42 o 
  -2   7   3       90.74       98.94      5.48 o 
  -1   7   3      115.69      119.04      9.03 o 
   0   7   3      397.75      399.29     13.01 o 
   1   7   3      119.14      113.02     10.05 o 
   2   7   3       88.41       87.84     12.53 o 
   3   7   3      171.04      174.04      6.77 o 
   4   7   3      134.18      119.73      6.19 o 
   5   7   3       32.70       32.56      3.55 o 
   6   7   3       41.93       44.73      4.15 o 
   7   7   3        4.59       -0.24      2.95 o 
   8   7   3       24.14       43.09      7.42 o 
   9   7   3       13.32        7.90      5.88 o 
  -8   8   3        4.99       10.41      4.21 o 
  -7   8   3        0.83       -3.21      3.21 o 
  -6   8   3        5.74        4.06      2.93 o 
  -5   8   3       20.85       28.54      4.50 o 
  -4   8   3       13.39       22.42      3.20 o 
  -3   8   3        4.56        1.69      2.35 o 
  -2   8   3      190.42      213.44     11.37 o 
  -1   8   3      153.38      135.54      8.41 o 
   0   8   3       60.32       53.09      6.66 o 
   1   8   3      154.93      156.16      9.05 o 
   2   8   3      193.22      208.06     10.61 o 
   3   8   3        4.20       -0.99      2.40 o 
   4   8   3       13.40       24.16      3.39 o 
   5   8   3       20.14       25.40      3.17 o 
   6   8   3        5.71        2.12      5.46 o 
   7   8   3        0.87        8.81      4.94 o 
   8   8   3        4.87        7.60      5.33 o 
  -7   9   3        5.36       12.34      6.66 o 
  -6   9   3        0.16       -2.37      3.52 o 
  -5   9   3       15.70       15.35      2.71 o 
  -4   9   3        9.24       10.68      3.06 o 
  -3   9   3       23.98       26.49      3.73 o 
  -2   9   3        6.30        2.95      2.98 o 
  -1   9   3       29.71       31.08      5.43 o 
   0   9   3       13.52       12.42      4.79 o 
   1   9   3       30.19       24.38      5.53 o 
   2   9   3        5.93        6.47      4.40 o 
   3   9   3       25.31       20.26      3.77 o 
   4   9   3        8.77        7.04      2.91 o 
   5   9   3       16.37       15.70      3.61 o 
   6   9   3        0.15       -3.58      4.32 o 
   7   9   3        5.31       10.39      5.46 o 
  -6  10   3        7.85        3.86      4.31 o 
  -5  10   3       23.67       14.14      9.93 o 
  -4  10   3        2.90       -2.58      3.59 o 
  -3  10   3       15.46       12.37      4.71 o 
  -2  10   3       36.25       46.02      6.56 o 
  -1  10   3       34.03       39.76      6.29 o 
   0  10   3        0.24       -0.89      3.89 o 
   1  10   3       34.76       34.41      5.90 o 
   2  10   3       36.83       41.11      6.38 o 
   3  10   3       16.29       15.03      5.72 o 
   4  10   3        3.07        1.57      3.05 o 
   5  10   3       24.00       27.91      3.54 o 
   6  10   3        8.00        7.13      4.71 o 
  -4  11   3        0.64       -3.45      3.45 o 
  -3  11   3        2.66       -3.51      4.17 o 
  -2  11   3        0.97       -0.45      4.31 o 
  -1  11   3       18.01       20.83      5.83 o 
   0  11   3        7.41       11.58      4.76 o 
   1  11   3       18.21       29.12      6.20 o 
   2  11   3        1.07       -3.94      4.44 o 
   3  11   3        2.51       -1.64      4.59 o 
   4  11   3        0.55       -4.98      4.98 o 
  -1  12   3        3.70        3.14      4.92 o 
   0  12   3        0.11       -4.46     13.32 o 
   1  12   3        3.74        1.93      4.92 o 
   0   0   4     1989.33     2087.25     64.46 o 
   1   0   4       40.78       41.22      1.08 o 
   2   0   4     1501.16     1649.52     15.76 o 
   3   0   4     1414.45     1382.60     16.08 o 
   4   0   4       53.66       51.77      2.31 o 
   5   0   4       57.27       47.21      2.49 o 
   6   0   4       36.45       40.69      3.71 o 
   7   0   4      108.80       97.83      6.67 o 
   8   0   4       28.15       14.41      5.64 o 
   9   0   4        1.92       -4.40      4.40 o 
  10   0   4       80.29       81.21      9.90 o 
  11   0   4        3.98       -6.10      7.23 o 
 -10   1   4       37.50       36.13     11.52 o 
  -9   1   4       59.15       65.93     11.97 o 
  -8   1   4      168.64      172.05     11.57 o 
  -7   1   4       48.00       47.53      4.95 o 
  -6   1   4      153.86      130.51      5.76 o 
  -5   1   4      653.13      635.02     12.01 o 
  -4   1   4     1639.75     1661.91     21.24 o 
  -3   1   4     1816.38     1810.34     25.39 o 
  -2   1   4     8938.34     9022.60     97.04 o 
  -1   1   4    21804.33    21427.48    204.85 o 
   0   1   4      523.73      552.52      6.75 o 
   1   1   4    21751.61    21083.86    206.05 o 
   2   1   4     8998.71     9206.85     82.81 o 
   3   1   4     1840.84     1863.54     19.46 o 
   4   1   4     1616.94     1646.23     23.81 o 
   5   1   4      649.04      641.53     11.32 o 
   6   1   4      152.29      132.13     14.54 o 
   7   1   4       47.15       49.41      6.00 o 
   8   1   4      168.69      171.13     11.66 o 
   9   1   4       59.56       67.79      8.61 o 
  10   1   4       37.91       37.43      8.69 o 
 -10   2   4        8.61        6.32      7.90 o 
  -9   2   4       18.87       20.32      8.81 o 
  -8   2   4       25.01       19.49      5.35 o 
  -7   2   4      118.83      121.67     15.92 o 
  -6   2   4      171.95      162.21      8.89 o 
  -5   2   4      691.71      736.18     13.17 o 
  -4   2   4      169.07      190.30      7.89 o 
  -3   2   4      174.63      172.10      8.21 o 
  -2   2   4      914.15      925.40     21.48 o 
  -1   2   4      291.54      281.42      7.20 o 
   0   2   4     2737.02     2753.48     72.70 o 
   1   2   4      299.91      286.62      6.94 o 
   2   2   4      916.27      930.02     10.91 o 
   3   2   4      188.12      177.84      3.63 o 
   4   2   4      165.72      192.93      5.66 o 
   5   2   4      685.35      726.51     12.84 o 
   6   2   4      166.22      158.12      5.98 o 
   7   2   4      120.18      127.53      7.46 o 
   8   2   4       25.82       14.81      4.18 o 
   9   2   4       19.16       17.79      4.81 o 
  10   2   4        8.50        3.33      6.55 o 
 -10   3   4       16.69       22.35     10.16 o 
  -9   3   4        7.21       14.29      5.63 o 
  -8   3   4       59.06       53.30      7.07 o 
  -7   3   4       78.62       81.67      6.20 o 
  -6   3   4       23.00       22.69      3.73 o 
  -5   3   4       14.57       18.29      2.22 o 
  -4   3   4      209.87      218.36      5.58 o 
  -3   3   4      602.35      587.10      8.15 o 
  -2   3   4     2335.33     2375.62     94.38 o 
  -1   3   4      670.72      682.16     19.08 o 
   0   3   4        8.93       15.13      3.16 o 
   1   3   4      665.06      669.69     21.68 o 
   2   3   4     2354.75     2424.08     29.01 o 
   3   3   4      616.08      589.58      7.04 o 
   4   3   4      204.52      209.34      5.24 o 
   5   3   4       11.43        8.56      2.10 o 
   6   3   4       22.26       26.37      2.94 o 
   7   3   4       76.75       73.52      7.42 o 
   8   3   4       58.16       47.48     10.95 o 
   9   3   4        7.14        3.12      4.74 o 
  10   3   4       16.92       10.43      5.88 o 
 -10   4   4       18.31        6.55      8.58 o 
  -9   4   4       40.70       43.73      7.30 o 
  -8   4   4       20.80        9.24      4.77 o 
  -7   4   4       17.03       11.73      3.65 o 
  -6   4   4        3.76        2.63      2.72 o 
  -5   4   4       37.52       44.97      4.34 o 
  -4   4   4       56.52       57.31      5.08 o 
  -3   4   4      254.49      250.78      7.20 o 
  -2   4   4      428.01      456.99     10.94 o 
  -1   4   4      587.01      654.56     21.22 o 
   0   4   4     1513.30     1499.23     43.13 o 
   1   4   4      574.02      645.07     22.13 o 
   2   4   4      422.18      446.32     14.90 o 
   3   4   4      250.18      254.13      5.64 o 
   4   4   4       58.98       66.96      3.50 o 
   5   4   4       38.31       42.27      3.24 o 
   6   4   4        4.02        0.50      2.00 o 
   7   4   4       17.93       21.32      3.78 o 
   8   4   4       21.26       13.38      6.21 o 
   9   4   4       41.11       36.64     11.06 o 
  10   4   4       18.23       14.22      6.29 o 
 -10   5   4        3.77        0.08      5.15 o 
  -9   5   4        7.36       13.29      5.76 o 
  -8   5   4      100.02      103.55      7.71 o 
  -7   5   4        0.60       -3.55      3.55 o 
  -6   5   4       38.69       47.10      4.65 o 
  -5   5   4       22.61       25.96      3.64 o 
  -4   5   4       76.00       74.20      3.88 o 
  -3   5   4      211.29      208.68      7.00 o 
  -2   5   4      728.52      746.07     17.08 o 
  -1   5   4      545.09      578.69     20.10 o 
   0   5   4        2.62        5.42      3.61 o 
   1   5   4      552.49      553.16     21.34 o 
   2   5   4      711.96      774.64     18.17 o 
   3   5   4      211.17      211.28      4.82 o 
   4   5   4       69.78       73.52      2.62 o 
   5   5   4       22.08       28.45      2.96 o 
   6   5   4       39.15       44.33      3.74 o 
   7   5   4        0.58       -2.77      2.77 o 
   8   5   4      102.17      109.51     17.84 o 
   9   5   4        7.23        2.51      5.08 o 
  10   5   4        3.78       14.95      5.81 o 
  -9   6   4        7.25       10.48      7.00 o 
  -8   6   4        6.26        5.39      3.91 o 
  -7   6   4       10.32       12.38      3.81 o 
  -6   6   4       76.52       64.15      5.49 o 
  -5   6   4       75.45       64.03      6.35 o 
  -4   6   4       39.09       36.76      2.93 o 
  -3   6   4       25.47       24.43      3.43 o 
  -2   6   4      111.84      110.83      5.46 o 
  -1   6   4      176.86      165.50     10.39 o 
   0   6   4      413.06      380.79     11.89 o 
   1   6   4      173.26      159.09      7.39 o 
   2   6   4      118.51      114.31      6.61 o 
   3   6   4       25.14       28.36      4.87 o 
   4   6   4       40.06       35.17      2.64 o 
   5   6   4       75.90       74.43      4.41 o 
   6   6   4       78.17       66.68      4.59 o 
   7   6   4       10.66       12.31      3.41 o 
   8   6   4        6.03        3.70      3.39 o 
   9   6   4        7.42        9.80      5.63 o 
  -8   7   4        5.72        0.68      3.87 o 
  -7   7   4        3.99        6.60      3.70 o 
  -6   7   4       17.41       11.48      4.24 o 
  -5   7   4      155.05      152.00      9.11 o 
  -4   7   4       18.89       26.10      3.53 o 
  -3   7   4       17.35       18.81      3.19 o 
  -2   7   4      194.87      182.84      6.51 o 
  -1   7   4      303.09      276.55     16.71 o 
   0   7   4      893.00      853.10     21.63 o 
   1   7   4      300.05      285.88     17.84 o 
   2   7   4      191.16      170.62      8.42 o 
   3   7   4       16.77       14.91      3.84 o 
   4   7   4       17.73       25.76      3.04 o 
   5   7   4      156.36      147.57      6.24 o 
   6   7   4       16.90       13.52      3.23 o 
   7   7   4        3.72        3.26      6.77 o 
   8   7   4        5.77        6.49      6.43 o 
  -8   8   4        5.44        5.53      6.43 o 
  -7   8   4        6.78       12.64      6.71 o 
  -6   8   4        6.92        7.77      3.00 o 
  -5   8   4       11.49       16.14      3.91 o 
  -4   8   4       39.45       39.91      3.91 o 
  -3   8   4        6.38        9.02      2.83 o 
  -2   8   4      216.55      216.40     14.29 o 
  -1   8   4       32.70       22.80      8.58 o 
   0   8   4       83.81       84.28      7.25 o 
   1   8   4       31.76       32.57      5.64 o 
   2   8   4      213.82      211.02      9.86 o 
   3   8   4        5.52       10.94      3.19 o 
   4   8   4       39.14       39.14      3.75 o 
   5   8   4       11.54       10.78      2.00 o 
   6   8   4        6.83        0.78      3.60 o 
   7   8   4        6.60       13.93      6.89 o 
   8   8   4        5.58        0.34      4.55 o 
  -7   9   4        4.87       14.84      6.02 o 
  -6   9   4        6.11       10.84      4.17 o 
  -5   9   4        8.19       15.44      3.07 o 
  -4   9   4       35.61       38.47     11.74 o 
  -3   9   4       57.20       58.37      4.95 o 
  -2   9   4      109.36      116.46      6.22 o 
  -1   9   4       99.91       95.49      8.12 o 
   0   9   4       46.02       41.47      6.15 o 
   1   9   4       98.60      100.44     15.92 o 
   2   9   4      108.36      117.50      9.22 o 
   3   9   4       57.13       73.68      6.05 o 
   4   9   4       35.74       42.01      5.21 o 
   5   9   4        7.69        7.12      2.63 o 
   6   9   4        6.25        2.28      4.73 o 
   7   9   4        4.93        7.35      7.34 o 
  -6  10   4       29.15       45.43      7.46 o 
  -5  10   4        1.70        2.60      5.43 o 
  -4  10   4        0.89       -3.42      3.42 o 
  -3  10   4        4.43        6.04      4.26 o 
  -2  10   4       37.12       39.76      6.45 o 
  -1  10   4        6.09        6.44      4.55 o 
   0  10   4       39.11       39.28      7.79 o 
   1  10   4        6.03       14.41      4.87 o 
   2  10   4       37.45       52.04      7.04 o 
   3  10   4        4.34       -2.31      2.99 o 
   4  10   4        1.01       -2.69      2.79 o 
   5  10   4        1.67        2.27      2.64 o 
   6  10   4       28.95       53.75      9.58 o 
  -4  11   4        0.72       -2.32      4.00 o 
  -3  11   4        2.40       -4.07      5.53 o 
  -2  11   4       16.52       11.64      5.08 o 
  -1  11   4        2.18        4.61      5.04 o 
   0  11   4        0.03        5.29      4.62 o 
   1  11   4        2.10       -1.29      4.28 o 
   2  11   4       16.59       21.82      6.13 o 
   3  11   4        2.29        4.60      4.03 o 
   4  11   4        0.65       -0.94      3.69 o 
  -1  12   4       13.83       17.58      6.33 o 
   0  12   4       13.34       12.09      5.75 o 
   1  12   4       13.64       14.73      8.81 o 
   1   0   5     4125.88     4277.51     52.99 o 
   2   0   5     1028.91     1059.32     14.34 o 
   3   0   5      725.13      725.99      9.31 o 
   4   0   5     2210.94     2151.61     26.86 o 
   5   0   5      112.83      119.13      3.71 o 
   6   0   5      326.17      340.04      8.70 o 
   7   0   5       25.95       34.44      4.57 o 
   8   0   5       44.16       42.04      5.25 o 
   9   0   5       16.71       10.92      5.51 o 
  10   0   5        0.12        0.58      5.10 o 
 -10   1   5        1.36        2.71      7.45 o 
  -9   1   5       25.69       41.32      9.93 o 
  -8   1   5       70.29       76.32     11.52 o 
  -7   1   5       17.16       15.76      3.74 o 
  -6   1   5       35.23       36.46      3.65 o 
  -5   1   5       82.09       79.47      3.13 o 
  -4   1   5      143.44      152.75      6.22 o 
  -3   1   5      749.81      724.64     21.59 o 
  -2   1   5     4603.90     4602.23     48.12 o 
  -1   1   5    11112.75    11013.03    125.99 o 
   0   1   5     4965.67     4926.95     62.49 o 
   1   1   5    11094.42    11007.47    114.63 o 
   2   1   5     4544.00     4508.06     44.90 o 
   3   1   5      728.81      719.52      9.29 o 
   4   1   5      136.24      150.41      3.83 o 
   5   1   5       80.88       77.56      3.53 o 
   6   1   5       35.43       35.99      4.22 o 
   7   1   5       16.98       16.47      3.78 o 
   8   1   5       69.11       67.30      6.24 o 
   9   1   5       26.00       26.12      9.40 o 
  10   1   5        1.51        4.74      5.46 o 
 -10   2   5       14.53       25.29     10.39 o 
  -9   2   5        7.67       23.26      9.26 o 
  -8   2   5       16.30       21.26      5.37 o 
  -7   2   5      451.40      432.10     15.45 o 
  -6   2   5      466.17      455.41     21.90 o 
  -5   2   5      688.77      672.00     13.45 o 
  -4   2   5      968.09      991.94     15.38 o 
  -3   2   5     1102.35     1098.50     18.94 o 
  -2   2   5      480.64      485.79      8.94 o 
  -1   2   5       68.15       80.07      2.93 o 
   0   2   5     2814.07     2854.63     75.41 o 
   1   2   5       65.46       81.13      2.33 o 
   2   2   5      487.82      504.28      5.86 o 
   3   2   5     1108.73     1116.15     11.17 o 
   4   2   5      973.36      990.27     15.67 o 
   5   2   5      712.01      696.12     12.34 o 
   6   2   5      466.72      467.78     11.11 o 
   7   2   5      456.57      475.61     13.15 o 
   8   2   5       16.69       26.32      5.78 o 
   9   2   5        7.07        8.97      4.30 o 
  10   2   5       14.66       14.91      5.48 o 
 -10   3   5        3.53       -7.00      7.00 o 
  -9   3   5       55.91       51.29      7.66 o 
  -8   3   5       62.29       56.96      7.42 o 
  -7   3   5       58.17       64.28      8.24 o 
  -6   3   5      180.19      184.66      9.05 o 
  -5   3   5        4.91        6.01      2.31 o 
  -4   3   5      508.15      525.81      9.64 o 
  -3   3   5      524.13      540.14      8.93 o 
  -2   3   5      990.79      954.60     16.25 o 
  -1   3   5      489.61      506.51     11.19 o 
   0   3   5     1444.01     1312.05     37.48 o 
   1   3   5      505.88      530.46     11.76 o 
   2   3   5      990.86      979.73     14.30 o 
   3   3   5      546.01      549.11      6.69 o 
   4   3   5      513.54      517.84      9.38 o 
   5   3   5        5.51        3.97      1.90 o 
   6   3   5      180.53      171.09      6.67 o 
   7   3   5       57.51       56.81      9.60 o 
   8   3   5       62.13       63.99     11.74 o 
   9   3   5       55.12       33.32     10.61 o 
  10   3   5        3.56        2.99      5.24 o 
 -10   4   5       11.31       21.25      6.98 o 
  -9   4   5        0.89        1.41      4.50 o 
  -8   4   5        9.18       16.03      5.43 o 
  -7   4   5       28.98       24.23      6.35 o 
  -6   4   5       31.88       39.08      4.40 o 
  -5   4   5      119.08      126.30      6.41 o 
  -4   4   5      217.61      215.96     14.79 o 
  -3   4   5      443.81      469.72     11.21 o 
  -2   4   5      522.80      578.95     13.25 o 
  -1   4   5      228.27      206.66     14.22 o 
   0   4   5      289.34      282.46     12.42 o 
   1   4   5      229.08      203.89     10.39 o 
   2   4   5      525.03      585.77     11.37 o 
   3   4   5      450.74      461.79      7.40 o 
   4   4   5      210.23      193.87      7.43 o 
   5   4   5      118.22      119.02      5.61 o 
   6   4   5       31.15       36.93      5.87 o 
   7   4   5       27.65       25.03      6.43 o 
   8   4   5        8.88       14.42      5.17 o 
   9   4   5        0.81        0.46      4.50 o 
  10   4   5       11.15        1.40      6.66 o 
  -9   5   5        0.42        3.44      5.26 o 
  -8   5   5       71.41       88.72     14.68 o 
  -7   5   5      108.75      104.50      7.23 o 
  -6   5   5       83.17       88.82      6.16 o 
  -5   5   5       12.64       14.69      3.12 o 
  -4   5   5       73.96       74.03      2.64 o 
  -3   5   5      117.06      130.21      5.42 o 
  -2   5   5      698.67      679.17     15.55 o 
   0   5   5      723.29      642.14     22.58 o 
   1   5   5      313.37      345.68     15.35 o 
   2   5   5      696.56      675.78     16.66 o 
   3   5   5      115.59      120.49      5.29 o 
   4   5   5       69.92       75.50      3.95 o 
   5   5   5       12.79       12.06      2.54 o 
   6   5   5       82.56       86.48      4.92 o 
   7   5   5      108.84      106.15     11.22 o 
   8   5   5       71.45       56.70      7.39 o 
   9   5   5        0.42        2.14      4.63 o 
  -9   6   5        8.93        1.16      4.61 o 
  -8   6   5        5.05        2.43      4.99 o 
  -7   6   5       54.20       58.79      5.98 o 
  -6   6   5        8.98        5.41      3.32 o 
  -5   6   5       24.93       31.82      6.77 o 
  -4   6   5       38.68       42.15      3.44 o 
  -3   6   5      617.72      623.34     14.93 o 
  -2   6   5      276.87      293.87     13.43 o 
  -1   6   5      119.91      107.02      9.71 o 
   0   6   5       31.62       41.77      6.55 o 
   1   6   5      120.95      121.15      8.24 o 
   2   6   5      272.23      274.05     10.27 o 
   3   6   5      615.56      575.46     15.69 o 
   4   6   5       40.86       45.68      3.03 o 
   5   6   5       23.88       26.90      3.07 o 
   6   6   5        9.25        7.91      2.67 o 
   7   6   5       54.47       53.52      5.26 o 
   8   6   5        5.21        0.94      4.39 o 
   9   6   5        8.61        5.75      8.35 o 
  -8   7   5        3.32        9.82      4.21 o 
  -7   7   5       29.49       42.01      5.21 o 
  -6   7   5        0.80        6.20      3.19 o 
  -5   7   5       45.54       45.73      8.35 o 
  -4   7   5        3.84        5.07      2.50 o 
  -3   7   5       49.95       53.84      4.62 o 
  -2   7   5       14.90       12.68      2.92 o 
  -1   7   5      353.22      331.64     11.71 o 
   0   7   5      189.62      176.36     17.84 o 
   1   7   5      355.70      324.38     15.24 o 
   2   7   5       14.72       12.67      3.73 o 
   3   7   5       50.31       61.72      6.10 o 
   4   7   5        3.80        2.06      2.07 o 
   5   7   5       44.27       41.85      3.75 o 
   6   7   5        0.84       -1.27      2.29 o 
   7   7   5       29.59       34.48      6.06 o 
   8   7   5        3.28        1.23      4.87 o 
  -8   8   5        2.38        2.73      8.58 o 
  -7   8   5       14.45       15.23      6.01 o 
  -6   8   5       22.18       32.92      4.20 o 
  -5   8   5       15.47       15.48      2.38 o 
  -4   8   5       13.82       14.23      3.19 o 
  -3   8   5       44.72       44.00      4.15 o 
  -2   8   5       54.84       57.73      4.52 o 
  -1   8   5      346.99      334.29     12.82 o 
   0   8   5       50.00       44.51      8.35 o 
   1   8   5      350.45      352.81     14.56 o 
   2   8   5       55.57       47.57      9.37 o 
   3   8   5       45.14       39.88      5.98 o 
   4   8   5       13.76       16.67      2.98 o 
   5   8   5       15.74       12.17      2.20 o 
   6   8   5       21.97       29.79      4.94 o 
   7   8   5       14.82       21.95      6.66 o 
   8   8   5        2.32       -4.63      4.79 o 
  -7   9   5        0.39        4.17      9.82 o 
  -6   9   5        1.72       -2.99      3.69 o 
  -5   9   5        5.16        5.83      3.08 o 
  -4   9   5        8.77       18.81      5.42 o 
  -3   9   5        0.38        0.21      3.73 o 
  -2   9   5       86.73       93.79      8.00 o 
  -1   9   5       18.48       11.05      4.28 o 
   0   9   5       22.13       25.33      5.10 o 
   1   9   5       18.85       27.44      5.19 o 
   2   9   5       85.61      102.83      8.53 o 
   3   9   5        0.46       -0.83      2.98 o 
   4   9   5        9.10       19.10      4.37 o 
   5   9   5        5.08        2.23      3.53 o 
   6   9   5        1.81       -1.98      3.64 o 
   7   9   5        0.40        0.96      4.56 o 
  -6  10   5       17.95       25.03      5.90 o 
  -5  10   5        0.19       -4.11      4.11 o 
  -4  10   5       28.36       34.51     10.84 o 
  -3  10   5       20.07       24.67      5.42 o 
  -2  10   5        0.99       -0.15      3.93 o 
  -1  10   5       22.56        8.99      5.64 o 
   0  10   5        5.76        3.61      4.63 o 
   1  10   5       22.34       20.58      8.58 o 
   2  10   5        0.93       -2.90      4.14 o 
   3  10   5       20.00       24.72      4.54 o 
   4  10   5       29.17       34.42      4.36 o 
   5  10   5        0.17        1.34      2.52 o 
   6  10   5       18.19       18.37      5.07 o 
  -4  11   5        5.24        1.47      4.26 o 
  -3  11   5        4.15        7.55      6.21 o 
  -2  11   5        0.79        0.26      4.50 o 
  -1  11   5        7.08        6.50      5.26 o 
   0  11   5        2.29        0.09      4.37 o 
   1  11   5        7.13        9.14      4.95 o 
   2  11   5        0.93       11.56      5.53 o 
   3  11   5        4.13        6.93      4.91 o 
   4  11   5        5.08        4.29      3.52 o 
   0  12   5        1.42        2.37      5.43 o 
   0   0   6      221.59      269.36      9.48 o 
   1   0   6     3155.54     3162.45     61.63 o 
   2   0   6       18.55       19.65      1.10 o 
   3   0   6     1948.58     1973.83     22.01 o 
   4   0   6      215.24      195.31      4.38 o 
   5   0   6        5.49        3.38      1.50 o 
   6   0   6      109.31      104.38      5.44 o 
   7   0   6      330.57      316.65      8.97 o 
   8   0   6       14.98       15.10      4.12 o 
   9   0   6        0.47       -5.87      5.87 o 
  10   0   6       23.88        7.00      9.03 o 
 -10   1   6        2.82       -6.77      6.77 o 
  -9   1   6       16.28       18.06      8.58 o 
  -8   1   6        9.61        4.86      7.34 o 
  -7   1   6      247.43      247.87      9.36 o 
  -6   1   6       46.66       46.76      4.64 o 
  -5   1   6        3.98        3.23      1.57 o 
  -4   1   6      824.22      900.71     13.99 o 
  -3   1   6      666.35      673.18     10.68 o 
  -2   1   6     1193.04     1217.27     13.73 o 
  -1   1   6     1281.69     1246.12     14.85 o 
   0   1   6       19.28       14.10      1.39 o 
   1   1   6     1243.79     1212.84     13.61 o 
   2   1   6     1166.65     1196.09     11.99 o 
   3   1   6      645.22      651.59      7.78 o 
   4   1   6      803.06      852.27     12.46 o 
   5   1   6        3.19        1.82      1.58 o 
   6   1   6       43.26       41.82      4.38 o 
   7   1   6      251.75      268.76      9.62 o 
   8   1   6        9.46        9.48      3.98 o 
   9   1   6       16.67        7.94      4.14 o 
  10   1   6        2.78       -0.67      5.10 o 
 -10   2   6        7.39        9.26      8.13 o 
  -9   2   6       25.79       28.98      6.36 o 
  -8   2   6       49.59       57.41      7.50 o 
  -7   2   6      553.05      529.31     17.46 o 
  -6   2   6      609.92      583.79     21.34 o 
  -5   2   6      625.35      581.86     12.09 o 
  -4   2   6     2462.23     2426.09     33.66 o 
  -3   2   6     2362.99     2384.02     31.99 o 
  -2   2   6      357.17      361.17      7.02 o 
  -1   2   6     1325.92     1274.77     17.78 o 
   0   2   6       73.14       69.68      5.19 o 
   1   2   6     1324.89     1303.67     17.51 o 
   2   2   6      343.79      349.37      4.97 o 
   3   2   6     2347.86     2361.85     24.25 o 
   4   2   6     2461.19     2403.21     33.86 o 
   5   2   6      628.56      576.10     11.90 o 
   6   2   6      608.26      566.47     15.58 o 
   7   2   6      555.05      554.93     14.57 o 
   8   2   6       51.18       46.91      7.12 o 
   9   2   6       26.36       27.58      5.21 o 
  10   2   6        7.36       11.35      7.60 o 
 -10   3   6        6.94       -6.10      6.10 o 
  -9   3   6        8.38       -3.16      4.34 o 
  -8   3   6       24.82       32.14      7.90 o 
  -7   3   6       73.55       73.68      7.73 o 
  -6   3   6        6.35        4.41      3.75 o 
  -5   3   6      186.41      191.37      5.51 o 
  -4   3   6      201.84      195.66      5.89 o 
  -3   3   6      227.39      272.73      5.40 o 
  -2   3   6      850.86      810.97     14.06 o 
  -1   3   6     1228.81     1326.24     25.83 o 
   0   3   6      115.10      105.49      3.01 o 
   1   3   6     1229.44     1316.13     26.31 o 
   2   3   6      838.46      799.50      9.62 o 
   3   3   6      229.82      259.14      5.09 o 
   4   3   6      198.68      185.63      4.88 o 
   5   3   6      186.62      186.83      6.13 o 
   6   3   6        6.21        4.04      2.32 o 
   7   3   6       70.62       67.44      5.80 o 
   8   3   6       25.78       19.95      7.11 o 
   9   3   6        8.21        5.76      5.53 o 
  10   3   6        7.19        3.96      9.93 o 
 -10   4   6       30.08       24.93      8.47 o 
  -9   4   6        2.68        0.57      4.37 o 
  -8   4   6       27.07       32.86      6.43 o 
  -7   4   6       18.23       18.80      6.55 o 
  -6   4   6       85.23       77.45      5.73 o 
  -5   4   6      167.81      161.72      5.55 o 
  -4   4   6      225.39      218.83      6.72 o 
  -3   4   6      103.37       98.22      4.37 o 
  -2   4   6      225.71      242.32      6.91 o 
  -1   4   6      453.25      453.94     14.11 o 
   0   4   6     4235.66     4836.37    128.02 o 
   1   4   6      453.58      447.96     17.16 o 
   2   4   6      230.48      236.47      8.47 o 
   3   4   6      105.91      109.05      3.23 o 
   4   4   6      225.38      218.36      3.70 o 
   5   4   6      163.31      150.15      5.04 o 
   6   4   6       87.29       87.05      5.74 o 
   7   4   6       17.98       24.59      6.55 o 
   8   4   6       26.33       22.20      5.58 o 
   9   4   6        2.81        4.65      9.37 o 
  10   4   6       30.07       18.18      7.00 o 
  -9   5   6       24.74       30.61      7.02 o 
  -8   5   6       10.53       16.10      5.53 o 
  -7   5   6       35.40       30.33      4.68 o 
  -6   5   6      240.32      249.87     11.51 o 
  -5   5   6       10.07        0.27      3.01 o 
  -4   5   6       90.46       84.19      4.56 o 
  -3   5   6      306.53      292.57      8.53 o 
  -2   5   6       28.75       27.59      4.74 o 
  -1   5   6      695.12      682.16     32.06 o 
   0   5   6       62.23       74.51      7.68 o 
   1   5   6      697.80      662.69     23.93 o 
   2   5   6       27.99       27.42      2.77 o 
   3   5   6      300.47      287.97      6.39 o 
   4   5   6       90.67       85.56      2.76 o 
   5   5   6       10.05        9.67      3.55 o 
   6   5   6      238.37      240.53      7.03 o 
   7   5   6       36.06       32.66      5.58 o 
   8   5   6       10.82       16.41      5.98 o 
   9   5   6       24.73       22.98      6.55 o 
  -9   6   6        5.87        5.85      5.42 o 
  -8   6   6        7.51       10.41      5.37 o 
  -7   6   6       41.56       52.80      5.71 o 
  -6   6   6       84.75      110.77      7.01 o 
  -5   6   6       15.88       13.80      4.07 o 
  -4   6   6       97.78       90.28      6.82 o 
  -3   6   6      228.25      239.50      8.06 o 
  -2   6   6      327.48      295.36      9.03 o 
  -1   6   6      531.14      527.16     30.48 o 
   0   6   6      112.61       86.48      9.03 o 
   1   6   6      525.91      518.06     14.84 o 
   2   6   6      326.13      317.46     16.71 o 
   3   6   6      225.66      226.96      7.39 o 
   4   6   6       97.77       93.52      3.82 o 
   5   6   6       15.15       13.15      2.54 o 
   6   6   6       84.41      102.39      5.42 o 
   7   6   6       41.31       38.36      9.71 o 
   8   6   6        7.24        5.54      5.14 o 
   9   6   6        5.96        7.47      5.65 o 
  -8   7   6       22.37       23.03      4.91 o 
  -7   7   6       12.62       10.40      4.01 o 
  -6   7   6        7.07        7.38      3.52 o 
  -5   7   6       29.75       33.09      6.89 o 
  -4   7   6      101.62       83.79      5.46 o 
  -3   7   6       59.99       63.78      4.94 o 
  -2   7   6       84.33       79.33     10.95 o 
  -1   7   6      146.24      141.12     11.97 o 
   0   7   6      120.30      126.09      8.30 o 
   1   7   6      143.73      129.91     10.39 o 
   2   7   6       80.26       79.50     11.40 o 
   3   7   6       62.45       68.35      7.23 o 
   4   7   6      100.03       93.72      5.62 o 
   5   7   6       30.61       32.13      2.01 o 
   6   7   6        7.11        3.74      3.38 o 
   7   7   6       11.95       16.95      5.49 o 
   8   7   6       22.47       19.39      6.06 o 
  -8   8   6        8.71       10.58      5.63 o 
  -7   8   6        5.20        2.47      4.72 o 
  -6   8   6       14.32       23.25      5.59 o 
  -5   8   6        2.31        5.86      3.12 o 
  -4   8   6       22.12       24.79      3.63 o 
  -3   8   6      134.34      123.18      6.04 o 
  -2   8   6        9.13        5.89      2.82 o 
  -1   8   6       67.67       82.08      6.15 o 
   0   8   6       84.43       79.71      7.10 o 
   1   8   6       67.55       68.22      8.35 o 
   2   8   6       10.03        8.47      4.17 o 
   3   8   6      131.40      118.63      8.35 o 
   4   8   6       22.98       17.23      3.00 o 
   5   8   6        2.46        5.50      2.11 o 
   6   8   6       14.14       18.26      4.49 o 
   7   8   6        5.26       12.27      9.71 o 
   8   8   6        8.55       -0.89      5.98 o 
  -7   9   6       29.27       33.38      7.07 o 
  -6   9   6       16.72       24.25      5.11 o 
  -5   9   6       12.87       13.61      3.28 o 
  -4   9   6       46.57       46.73      5.51 o 
  -3   9   6       56.47       54.46     11.97 o 
  -2   9   6        1.77        2.40      4.29 o 
  -1   9   6        1.34       -0.45      3.67 o 
   0   9   6       36.78       25.85      5.20 o 
   1   9   6        1.35        1.55      4.74 o 
   2   9   6        2.08        6.11      4.07 o 
   3   9   6       56.44       63.08      7.45 o 
   4   9   6       45.56       53.87      6.39 o 
   5   9   6       12.67       10.04      2.73 o 
   6   9   6       17.40       21.57      4.95 o 
   7   9   6       29.13       32.60      6.72 o 
  -5  10   6       30.84       33.48      7.64 o 
  -4  10   6        6.81        7.22      4.27 o 
  -3  10   6        3.96        6.02      4.50 o 
  -2  10   6       19.60        7.98      4.39 o 
  -1  10   6       14.00       11.58      4.92 o 
   0  10   6        0.36        5.22      4.55 o 
   1  10   6       13.57       10.80      5.08 o 
   2  10   6       19.73       25.22      5.49 o 
   3  10   6        3.61        8.30      3.93 o 
   4  10   6        6.54        1.79      2.98 o 
   5  10   6       30.86       36.76      3.77 o 
  -4  11   6        8.95       13.03      5.42 o 
  -3  11   6       17.24       24.28      5.91 o 
  -2  11   6        7.32        7.09      5.19 o 
  -1  11   6        2.92       -0.03      4.23 o 
   0  11   6        0.44        0.84      4.94 o 
   1  11   6        3.25        8.03      5.30 o 
   2  11   6        7.23        9.93      6.21 o 
   3  11   6       16.73       17.37      4.54 o 
   4  11   6        9.06       18.58      6.78 o 
   1   0   7     1346.45     1127.06     19.62 o 
   2   0   7      560.75      537.40      8.50 o 
   3   0   7      877.05      776.72      9.73 o 
   4   0   7      103.89      107.50      3.39 o 
   5   0   7       52.03       49.60      2.85 o 
   6   0   7      396.83      386.98      9.41 o 
   7   0   7        8.65        7.47      2.83 o 
   8   0   7        4.36        2.23      4.26 o 
   9   0   7        9.34       11.99      5.24 o 
  10   0   7       29.05       33.64     10.84 o 
 -10   1   7       10.17        2.26      7.90 o 
  -9   1   7        6.94       23.03      8.81 o 
  -8   1   7       12.97        9.44      4.76 o 
  -7   1   7       33.76       40.60      4.99 o 
  -6   1   7       49.66       51.02      4.78 o 
  -5   1   7       37.06       41.17      4.14 o 
  -4   1   7      150.15      137.93      5.11 o 
  -3   1   7      339.44      355.94      8.92 o 
  -2   1   7       93.64      109.13      2.55 o 
  -1   1   7     1613.93     1620.05     19.57 o 
   0   1   7       57.59       52.29      2.73 o 
   1   1   7     1631.98     1653.09     22.00 o 
   2   1   7       88.90       98.44      2.11 o 
   3   1   7      326.81      355.90      6.03 o 
   4   1   7      144.31      131.16      3.67 o 
   5   1   7       42.73       41.61      2.75 o 
   6   1   7       51.68       45.53      4.51 o 
   7   1   7       31.14       36.35      7.40 o 
   8   1   7       13.19        9.06      3.69 o 
   9   1   7        6.66        4.11      3.81 o 
  10   1   7       10.26        4.72      5.53 o 
 -10   2   7        6.36       26.42     10.16 o 
  -9   2   7        7.50       13.04      5.42 o 
  -8   2   7       51.53       37.47      6.59 o 
  -7   2   7       81.82       92.44      8.44 o 
  -6   2   7       43.44       47.09     10.05 o 
  -5   2   7      440.84      451.44      9.25 o 
  -4   2   7     2102.11     2077.76     29.14 o 
  -3   2   7      790.46      820.61     11.80 o 
  -2   2   7     1538.29     1438.53     23.37 o 
  -1   2   7      882.35      887.78     12.74 o 
   0   2   7     3928.57     3931.07     58.95 o 
   1   2   7      865.37      879.55     12.33 o 
   2   2   7     1546.02     1455.66     16.48 o 
   3   2   7      790.02      837.33     10.44 o 
   4   2   7     2084.42     2001.94     29.06 o 
   5   2   7      444.35      461.50      9.35 o 
   6   2   7       43.07       51.64      3.87 o 
   7   2   7       80.83       83.55      6.24 o 
   8   2   7       52.84       60.72      6.12 o 
   9   2   7        7.29       -2.62      3.63 o 
  10   2   7        6.30        8.15      5.58 o 
 -10   3   7       34.33       18.92     11.52 o 
  -9   3   7        4.54        6.22      4.99 o 
  -8   3   7       53.54       55.70      7.56 o 
  -7   3   7       82.79       71.11      7.57 o 
  -6   3   7       15.16       11.88      4.62 o 
  -5   3   7      134.96      137.97      5.85 o 
  -4   3   7       90.51       97.41      7.68 o 
  -3   3   7      439.88      459.18      8.83 o 
  -2   3   7      165.36      168.31      5.81 o 
  -1   3   7      501.28      540.49     10.28 o 
   0   3   7      735.88      799.74     25.06 o 
   1   3   7      500.06      544.82     12.18 o 
   2   3   7      174.28      173.81      3.38 o 
   3   3   7      433.35      453.23      7.10 o 
   4   3   7       94.42       98.03      4.63 o 
   5   3   7      134.11      148.70      5.47 o 
   6   3   7       17.42       18.78      2.89 o 
   7   3   7       83.45       68.77      5.96 o 
   8   3   7       53.63       46.64      9.61 o 
   9   3   7        4.64       -2.53      3.85 o 
  10   3   7       33.84       34.84      7.62 o 
 -10   4   7        4.46        8.58      6.29 o 
  -9   4   7       19.17       24.19      6.56 o 
  -8   4   7        0.06        0.23      4.63 o 
  -7   4   7       34.66       34.09      9.26 o 
  -6   4   7      114.48      106.92      8.54 o 
  -5   4   7       44.72       49.86      4.06 o 
  -4   4   7        9.09       16.40      2.72 o 
  -3   4   7      400.49      416.55     10.36 o 
  -2   4   7      637.28      654.72     14.68 o 
  -1   4   7      916.98      879.63     18.07 o 
   0   4   7      281.44      305.94     13.10 o 
   1   4   7      913.97      852.74     18.58 o 
   2   4   7      633.98      656.20     15.42 o 
   3   4   7      396.65      410.86      6.51 o 
   4   4   7        9.13       13.76      1.70 o 
   5   4   7       45.59       45.79      3.28 o 
   6   4   7      115.45      125.98      6.84 o 
   7   4   7       34.41       25.07      9.26 o 
   8   4   7        0.04        4.88      4.30 o 
   9   4   7       18.89       24.66      8.24 o 
  10   4   7        4.28        7.50      5.72 o 
  -9   5   7        1.44        4.73     10.61 o 
  -8   5   7        2.16        4.64      4.88 o 
  -7   5   7        2.49       -2.23      4.37 o 
  -6   5   7       79.59       73.92      5.75 o 
  -5   5   7      182.65      186.04     23.59 o 
  -4   5   7      176.71      187.06      5.62 o 
  -3   5   7        3.82        6.91      2.82 o 
  -2   5   7       38.39       45.83      3.38 o 
  -1   5   7       93.41      107.52      7.56 o 
   0   5   7      791.76      812.16     27.55 o 
   1   5   7       97.46      121.93      8.81 o 
   2   5   7       38.12       40.73      4.63 o 
   3   5   7        5.43       10.33      1.49 o 
   4   5   7      177.31      184.57      3.91 o 
   5   5   7      183.13      191.12      6.49 o 
   6   5   7       80.00       79.37      4.63 o 
   7   5   7        1.87        1.89      3.85 o 
   8   5   7        2.18       -3.18      4.34 o 
   9   5   7        1.28       -1.63      4.44 o 
  -9   6   7        0.16       -2.60      4.88 o 
  -8   6   7       24.82       29.20      6.86 o 
  -7   6   7       46.46       47.22      5.42 o 
  -6   6   7       11.61        3.67      5.25 o 
  -5   6   7       74.20       77.47      7.11 o 
  -4   6   7       73.82       80.83      4.34 o 
  -3   6   7      612.22      615.48     15.01 o 
  -2   6   7      335.09      323.27      9.82 o 
  -1   6   7       59.06       62.67      3.86 o 
   0   6   7      202.41      183.79     11.52 o 
   1   6   7       61.74       55.54      7.90 o 
   2   6   7      345.59      325.31     18.18 o 
   3   6   7      612.46      604.56     13.21 o 
   4   6   7       74.45       83.45      4.33 o 
   5   6   7       74.28       75.67      4.34 o 
   6   6   7       11.73       16.17      5.15 o 
   7   6   7       46.77       46.39      6.52 o 
   8   6   7       24.61       22.02      9.03 o 
   9   6   7        0.15        4.53      4.88 o 
  -8   7   7       16.50       32.41     12.76 o 
  -7   7   7        4.63       -1.91      4.07 o 
  -6   7   7        2.62       -2.33      2.99 o 
  -5   7   7       28.35       26.44      4.71 o 
  -4   7   7       19.90       21.71      3.27 o 
  -3   7   7      415.02      392.17     13.43 o 
  -2   7   7       91.27       88.40      5.18 o 
  -1   7   7       24.69       19.76      2.93 o 
   0   7   7       84.53       78.12      9.71 o 
   1   7   7       25.51       21.80      4.62 o 
   2   7   7       92.21       87.80     17.27 o 
   3   7   7      416.69      389.95     13.55 o 
   4   7   7       19.33       20.90      2.34 o 
   5   7   7       28.42       24.40      2.48 o 
   6   7   7        2.34        2.25      3.94 o 
   7   7   7        4.77        6.26      4.97 o 
   8   7   7       16.52       16.46      5.87 o 
  -8   8   7        5.91       -1.22      5.04 o 
  -7   8   7        4.60        9.69      6.43 o 
  -6   8   7        7.55        6.08      4.85 o 
  -5   8   7        2.39        5.00      3.50 o 
  -4   8   7       27.13       38.38      5.87 o 
  -3   8   7       14.79       14.20      3.15 o 
  -2   8   7       42.78       39.54      4.13 o 
  -1   8   7       80.93       74.44      4.59 o 
   0   8   7       37.14       36.37      5.64 o 
   1   8   7       80.69       82.97      7.18 o 
   2   8   7       43.03       41.70      5.81 o 
   3   8   7       14.16       17.73      4.28 o 
   4   8   7       27.27       31.75      3.53 o 
   5   8   7        2.32        4.03      2.14 o 
   6   8   7        7.46        9.73      3.99 o 
   7   8   7        4.62       -0.61      7.45 o 
   8   8   7        5.81       -0.90      4.95 o 
  -7   9   7        0.66       -2.03      4.79 o 
  -6   9   7        7.54        3.67      5.63 o 
  -5   9   7        1.80        1.27      2.37 o 
  -4   9   7       22.25       18.10      4.29 o 
  -3   9   7       12.60       16.19      4.56 o 
  -2   9   7       27.97       27.36      7.00 o 
  -1   9   7        8.40       10.97      8.02 o 
   0   9   7       15.79       12.37      4.55 o 
   1   9   7        8.29        9.82      4.62 o 
   2   9   7       28.58       25.70      5.48 o 
   3   9   7       13.45       20.89      6.55 o 
   4   9   7       22.43       23.12      3.54 o 
   5   9   7        1.86        1.03      2.35 o 
   6   9   7        7.68        9.25      4.28 o 
   7   9   7        0.62        3.16      7.00 o 
  -5  10   7        2.23        3.05      5.75 o 
  -4  10   7       14.24       18.76      4.79 o 
  -3  10   7       10.13        8.94      7.23 o 
  -2  10   7        0.38        3.12      4.97 o 
  -1  10   7       12.43       18.37      5.40 o 
   0  10   7       14.60        9.77      4.69 o 
   1  10   7       11.64       10.08      4.94 o 
   2  10   7        0.37       -0.35      3.98 o 
   3  10   7       10.24       11.34      6.32 o 
   4  10   7       14.27       19.53      3.78 o 
   5  10   7        2.12        4.10      5.81 o 
  -4  11   7        2.10       -1.45      4.01 o 
  -3  11   7       14.43       19.46      5.49 o 
  -2  11   7        2.37        0.51      4.50 o 
  -1  11   7        0.41        0.99      4.50 o 
   0  11   7        4.84        2.06      5.08 o 
   1  11   7        0.46       -3.85      6.77 o 
   2  11   7        2.44        3.05      4.87 o 
   3  11   7       14.58       20.51      4.97 o 
   4  11   7        1.99        2.16      3.74 o 
   0   0   8      115.47      131.18      6.55 o 
   1   0   8       25.72       32.03      2.06 o 
   2   0   8      514.16      565.79      9.74 o 
   3   0   8      194.06      187.00      4.63 o 
   4   0   8       33.68       44.00      2.48 o 
   5   0   8      284.34      310.31      6.48 o 
   6   0   8       40.12       34.41      3.68 o 
   7   0   8       11.43        8.30      4.43 o 
   8   0   8        1.94       -2.81      3.04 o 
   9   0   8       77.33       60.90      8.62 o 
  10   0   8        4.79        3.61      8.81 o 
 -10   1   8        5.10       -5.64      7.23 o 
  -9   1   8       43.99       33.19      9.71 o 
  -8   1   8       17.90       10.95      4.03 o 
  -7   1   8      168.13      179.95      8.27 o 
  -6   1   8       89.97       83.18     11.42 o 
  -5   1   8      171.90      169.25      5.16 o 
  -4   1   8      266.47      329.58      7.05 o 
  -3   1   8     1603.30     1733.08     22.03 o 
  -2   1   8      225.66      237.89      4.23 o 
  -1   1   8     1295.62     1230.68     15.10 o 
   0   1   8      493.11      488.56      8.57 o 
   1   1   8     1303.76     1235.49     17.06 o 
   2   1   8      238.06      265.02      5.34 o 
   3   1   8     1639.25     1777.40     20.27 o 
   4   1   8      267.16      323.83      6.24 o 
   5   1   8      169.59      176.62      4.85 o 
   6   1   8       86.77       80.99      4.91 o 
   7   1   8      166.91      168.31      8.38 o 
   8   1   8       17.34       15.06      4.10 o 
   9   1   8       43.86       50.54      6.18 o 
  10   1   8        5.07        7.07      4.85 o 
 -10   2   8       15.86       21.00      9.93 o 
  -9   2   8       19.38        8.83      5.30 o 
  -8   2   8       33.72       39.92      6.61 o 
  -7   2   8        4.47       -2.36      3.63 o 
  -6   2   8      540.89      576.16     14.33 o 
  -5   2   8       92.38       91.87      4.21 o 
  -4   2   8     1135.36     1193.02     18.53 o 
  -3   2   8      876.18      908.24     12.10 o 
  -2   2   8      934.01      924.82     15.90 o 
  -1   2   8     1717.57     1647.01     24.05 o 
   0   2   8     1561.10     1578.36     21.29 o 
   1   2   8     1727.01     1668.73     22.06 o 
   2   2   8      952.57      935.06     10.28 o 
   3   2   8      861.49      870.00     12.37 o 
   4   2   8     1161.80     1201.82     18.49 o 
   5   2   8       90.42       93.68      6.52 o 
   6   2   8      538.61      560.10     19.34 o 
   7   2   8        4.89        8.97      3.35 o 
   8   2   8       33.67       34.77      6.07 o 
   9   2   8       18.93       10.16      4.28 o 
  10   2   8       16.12       19.07      5.47 o 
 -10   3   8        1.50       -5.52     10.27 o 
  -9   3   8       19.41       11.68      5.48 o 
  -8   3   8       37.67       33.57      6.78 o 
  -7   3   8      139.00      115.20     11.29 o 
  -6   3   8      260.18      262.61     11.69 o 
  -5   3   8      201.89      205.75      6.96 o 
  -4   3   8       33.31       30.95      3.72 o 
  -3   3   8      298.33      280.42     11.55 o 
  -2   3   8      310.62      339.62      9.15 o 
  -1   3   8      365.14      357.20      7.61 o 
   0   3   8       78.85      103.64      6.77 o 
   1   3   8      362.82      353.10      8.68 o 
   2   3   8      306.69      326.76      5.92 o 
   3   3   8      299.19      279.14     12.85 o 
   4   3   8       30.29       30.94      1.37 o 
   5   3   8      208.18      222.54      6.45 o 
   6   3   8      261.28      271.90      7.58 o 
   7   3   8      138.28      121.64      7.47 o 
   8   3   8       38.17       43.86      5.51 o 
   9   3   8       19.02       14.11      5.56 o 
  10   3   8        1.61        2.65      5.81 o 
 -10   4   8        5.12       -1.92     13.21 o 
  -9   4   8       37.45       30.49      7.14 o 
  -8   4   8        2.17        2.29      4.87 o 
  -7   4   8       46.19       62.45      8.02 o 
  -6   4   8       16.13       11.89      4.55 o 
  -5   4   8      175.88      163.24      7.08 o 
  -4   4   8      464.84      452.07      8.27 o 
  -3   4   8       46.30       42.65      2.86 o 
  -2   4   8      606.43      636.41     14.07 o 
  -1   4   8      242.67      249.50     11.52 o 
   0   4   8      268.59      333.71     14.00 o 
   1   4   8      233.03      259.92     10.27 o 
   2   4   8      597.25      624.88      9.69 o 
   3   4   8       43.37       41.79      2.57 o 
   4   4   8      460.88      462.55      6.62 o 
   5   4   8      171.36      156.58      6.50 o 
   6   4   8       15.06       17.98      3.32 o 
   7   4   8       44.90       40.02      5.85 o 
   8   4   8        2.02        0.57      4.05 o 
   9   4   8       38.46       47.07      7.55 o 
  10   4   8        5.15        0.68      5.27 o 
  -9   5   8        1.34        5.02      5.80 o 
  -8   5   8        5.24        1.87      4.97 o 
  -7   5   8        2.55        1.58      4.11 o 
  -6   5   8       93.00       75.04      7.74 o 
  -5   5   8      224.03      243.90     10.30 o 
  -4   5   8      240.17      233.38      6.59 o 
  -3   5   8        0.88        4.20      2.06 o 
  -2   5   8      371.88      376.12      9.76 o 
  -1   5   8      572.77      568.12     30.93 o 
   0   5   8      429.81      472.80     18.74 o 
   1   5   8      573.67      567.60     13.56 o 
   2   5   8      371.64      382.64     10.69 o 
   3   5   8        1.56        3.13      1.53 o 
   4   5   8      243.90      242.34      4.85 o 
   5   5   8      226.18      231.25      6.28 o 
   6   5   8       91.32       99.13      6.48 o 
   7   5   8        2.54        1.75      4.21 o 
   8   5   8        5.36       -2.70      3.89 o 
   9   5   8        1.26        5.61      6.32 o 
  -9   6   8        6.73        9.78      5.97 o 
  -8   6   8       23.97       15.97      6.10 o 
  -7   6   8        4.97        7.95      4.85 o 
  -6   6   8       15.94       19.14      3.89 o 
  -5   6   8       13.06       11.15      3.76 o 
  -4   6   8      230.31      243.10      7.05 o 
  -3   6   8       58.42       66.04      4.60 o 
  -2   6   8      260.15      256.56     14.79 o 
  -1   6   8       45.51       47.60      3.19 o 
   0   6   8        2.85        3.39      4.74 o 
   1   6   8       44.41       54.42      3.92 o 
   2   6   8      265.39      265.99      9.80 o 
   3   6   8       57.36       57.86      3.24 o 
   4   6   8      230.64      229.99      5.38 o 
   5   6   8       11.87        9.41      2.44 o 
   6   6   8       16.63       15.24      3.86 o 
   7   6   8        5.38        7.23      4.40 o 
   8   6   8       23.24       20.29      5.69 o 
   9   6   8        6.69       10.52      9.03 o 
  -8   7   8        9.46       10.28      5.69 o 
  -7   7   8       15.64        8.24      5.31 o 
  -6   7   8       30.70       18.18      6.63 o 
  -5   7   8       52.02       38.06      5.42 o 
  -4   7   8       94.64       97.60      8.58 o 
  -3   7   8      146.53      156.98      6.49 o 
  -2   7   8       26.43       26.08      3.08 o 
  -1   7   8       44.75       40.52      4.85 o 
   0   7   8        0.06       -0.45      4.29 o 
   1   7   8       45.22       35.40      5.19 o 
   2   7   8       26.21       20.14      4.21 o 
   3   7   8      146.14      146.41     10.03 o 
   4   7   8       97.58      101.25      5.41 o 
   5   7   8       50.46       53.53      3.25 o 
   6   7   8       31.01       29.90      4.49 o 
   7   7   8       15.91        2.58      4.46 o 
   8   7   8        9.32       19.71      5.90 o 
  -7   8   8       14.78       11.53      6.66 o 
  -6   8   8       33.67       32.51      9.93 o 
  -5   8   8        1.21       -0.23      5.87 o 
  -4   8   8       10.95        9.26      4.29 o 
  -3   8   8       73.78       79.25      8.81 o 
  -2   8   8       34.39       30.26      6.55 o 
  -1   8   8       41.79       49.00      8.13 o 
   0   8   8        1.35       -0.17      3.41 o 
   1   8   8       43.25       40.17      5.75 o 
   2   8   8       33.71       26.87      4.94 o 
   3   8   8       75.41       78.48      7.05 o 
   4   8   8       11.77       10.94      2.89 o 
   5   8   8        1.14       -0.87      1.92 o 
   6   8   8       33.08       42.87      5.44 o 
   7   8   8       14.84       17.35      5.70 o 
  -6   9   8        2.70       -0.45      7.45 o 
  -5   9   8       13.19       15.17      3.36 o 
  -4   9   8        2.76        1.51      3.28 o 
  -3   9   8      105.65      105.74      8.41 o 
  -2   9   8       53.12       53.51      6.65 o 
  -1   9   8       39.27       37.85      5.80 o 
   0   9   8       25.90       30.81      5.49 o 
   1   9   8       39.83       47.73      6.54 o 
   2   9   8       52.85       64.07      7.16 o 
   3   9   8      106.60      113.65      9.01 o 
   4   9   8        2.87        4.67      2.81 o 
   5   9   8       12.86       13.34      2.91 o 
   6   9   8        2.74       -5.64      5.64 o 
  -5  10   8        0.59       -3.30      5.24 o 
  -4  10   8       19.48       29.66      5.30 o 
  -3  10   8       14.84       14.85      4.77 o 
  -2  10   8        1.48        5.15      5.31 o 
  -1  10   8        4.58        1.45      4.29 o 
   0  10   8       42.07       50.18      9.26 o 
   1  10   8        4.52        0.66      4.29 o 
   2  10   8        1.64        3.15      4.28 o 
   3  10   8       14.54        5.46      5.53 o 
   4  10   8       19.80       24.22      4.60 o 
   5  10   8        0.54        0.20      2.92 o 
  -3  11   8       15.63       17.76      9.03 o 
  -2  11   8       19.42       14.51      5.47 o 
  -1  11   8       11.26       13.39      5.42 o 
   0  11   8        1.39       -0.88      6.66 o 
   1  11   8       11.05        8.84      5.74 o 
   2  11   8       19.42       25.10      6.23 o 
   3  11   8       15.59       15.18      6.56 o 
   1   0   9     2469.95     2344.54     36.28 o 
   2   0   9       89.93       90.03      2.31 o 
   3   0   9      174.62      209.37      4.31 o 
   4   0   9      144.58      154.87      3.60 o 
   5   0   9       11.33       11.12      2.31 o 
   6   0   9      441.39      422.41     10.03 o 
   7   0   9       86.92       81.73      6.29 o 
   8   0   9        0.02       -2.82      3.83 o 
   9   0   9        8.08       17.72      6.17 o 
  10   0   9        0.13       -4.97      7.45 o 
 -10   1   9        3.20       -1.35      7.45 o 
  -9   1   9        4.73        4.52      7.23 o 
  -8   1   9       58.60       65.82     11.42 o 
  -7   1   9       61.79       65.12      5.81 o 
  -6   1   9       23.50       16.16      4.77 o 
  -5   1   9      110.17      117.98      4.73 o 
  -4   1   9      226.57      228.16      4.74 o 
  -3   1   9      622.77      624.57      8.22 o 
  -2   1   9     4227.22     4244.76     50.05 o 
  -1   1   9      775.10      727.01      9.44 o 
   0   1   9     2614.43     2576.54     39.29 o 
   1   1   9      752.27      720.18     10.81 o 
   2   1   9     4255.48     4313.70     64.17 o 
   3   1   9      623.08      606.04      8.43 o 
   4   1   9      225.75      219.07      4.03 o 
   5   1   9      107.22      102.98      4.11 o 
   6   1   9       23.43       18.35      3.05 o 
   7   1   9       63.00       62.17      5.63 o 
   8   1   9       58.99       60.97      7.66 o 
   9   1   9        4.78        5.26      4.16 o 
  10   1   9        3.44       -2.22      5.56 o 
 -10   2   9        2.19        5.64      8.13 o 
  -9   2   9       43.09       47.17      7.64 o 
  -8   2   9        9.34       14.71      5.42 o 
  -7   2   9      174.51      180.88     10.61 o 
  -6   2   9      123.16      138.34      8.82 o 
  -5   2   9      317.00      296.66     12.03 o 
  -4   2   9      184.29      205.05      8.21 o 
  -3   2   9     1702.82     1758.61     24.80 o 
  -2   2   9      671.39      657.92     12.71 o 
  -1   2   9      369.40      404.23      6.77 o 
   0   2   9       13.65       19.64      1.87 o 
   1   2   9      363.17      397.20      9.75 o 
   2   2   9      654.78      643.36      8.18 o 
   3   2   9     1697.81     1757.40     20.40 o 
   4   2   9      186.01      206.31      6.06 o 
   5   2   9      303.99      286.99      7.20 o 
   6   2   9      121.90      119.60      9.81 o 
   7   2   9      169.36      172.77     14.22 o 
   8   2   9        9.11        6.10      3.54 o 
   9   2   9       44.07       38.80      5.70 o 
  10   2   9        2.25        2.69      4.70 o 
 -10   3   9        0.16       -5.03      5.03 o 
  -9   3   9        5.19        3.86      5.98 o 
  -8   3   9       84.67       86.05      8.94 o 
  -7   3   9       37.14       25.94      5.88 o 
  -6   3   9      635.87      628.72     25.85 o 
  -5   3   9      433.99      405.32     10.49 o 
  -4   3   9      376.82      385.05     13.43 o 
  -3   3   9      911.69      964.76     17.30 o 
  -2   3   9      270.40      263.35      7.89 o 
  -1   3   9     1573.88     1568.34     25.44 o 
   0   3   9      371.67      332.49     24.95 o 
   1   3   9     1606.66     1539.64     45.38 o 
   2   3   9      265.90      249.42      6.16 o 
   3   3   9      923.52      962.67     16.54 o 
   4   3   9      371.80      389.08      5.94 o 
   5   3   9      430.12      424.15      9.21 o 
   6   3   9      640.27      649.71     12.93 o 
   7   3   9       38.17       43.54      4.92 o 
   8   3   9       85.31       83.95      6.89 o 
   9   3   9        5.08        5.42     11.40 o 
  10   3   9        0.18       -1.14      5.04 o 
 -10   4   9       17.90       10.73      6.55 o 
  -9   4   9       28.01       37.40      9.82 o 
  -8   4   9        3.33        0.59      4.97 o 
  -7   4   9      154.88      145.24     10.77 o 
  -6   4   9        7.16        4.82      4.05 o 
  -5   4   9       37.70       42.36      5.24 o 
  -4   4   9       34.68       31.74      2.57 o 
  -3   4   9      116.43      116.23     17.50 o 
  -2   4   9       29.35       41.14      3.98 o 
  -1   4   9      470.31      483.64     18.29 o 
   0   4   9      151.82      163.70      9.48 o 
   1   4   9      470.14      503.77     22.92 o 
   2   4   9       30.74       39.43      2.58 o 
   3   4   9      115.76      108.23      4.38 o 
   4   4   9       31.15       29.69      2.65 o 
   5   4   9       38.03       34.48      5.41 o 
   6   4   9        6.06        5.93      2.88 o 
   7   4   9      157.11      147.15     10.12 o 
   8   4   9        3.69        2.99      4.47 o 
   9   4   9       28.39       25.61      6.07 o 
  10   4   9       17.99        9.00      5.81 o 
  -9   5   9       16.91       23.80      6.78 o 
  -8   5   9        3.43        5.64      5.64 o 
  -7   5   9       26.34       16.44      5.67 o 
  -6   5   9      165.63      161.80     26.53 o 
  -5   5   9        8.97       10.84      6.32 o 
  -4   5   9      374.21      395.56     18.29 o 
  -3   5   9       39.09       40.40      3.57 o 
  -2   5   9      462.69      439.47     19.87 o 
  -1   5   9       28.58       37.48      6.10 o 
   0   5   9      866.24      836.09     28.45 o 
   1   5   9       28.67       39.10      7.68 o 
   2   5   9      459.49      446.34     11.93 o 
   3   5   9       40.06       42.96      3.55 o 
   4   5   9      383.09      387.93      6.25 o 
   5   5   9        9.69        7.16      2.88 o 
   6   5   9      165.09      169.41      7.69 o 
   7   5   9       26.05       28.90     11.74 o 
   8   5   9        3.20       -4.52      4.52 o 
   9   5   9       17.00        8.79     11.52 o 
  -9   6   9       18.46       19.59      7.38 o 
  -8   6   9       13.65        7.04      9.14 o 
  -7   6   9       17.84       20.10      5.95 o 
  -6   6   9        3.45        4.59      4.17 o 
  -5   6   9      101.69       97.14      7.32 o 
  -4   6   9       31.05       32.29      3.10 o 
  -3   6   9       91.06       90.22      4.99 o 
  -2   6   9      170.88      158.54      5.80 o 
  -1   6   9      170.55      176.21      6.89 o 
   0   6   9      332.13      350.97      6.74 o 
   1   6   9      172.78      177.69      6.27 o 
   2   6   9      176.29      177.90     11.29 o 
   3   6   9       92.66       92.42      4.33 o 
   4   6   9       33.86       41.93      3.40 o 
   5   6   9      104.40      103.78      4.86 o 
   6   6   9        3.17        6.53      3.36 o 
   7   6   9       18.43       21.04     12.08 o 
   8   6   9       13.41       20.52      6.55 o 
   9   6   9       18.29       18.74      5.91 o 
  -8   7   9        8.73        5.58     10.16 o 
  -7   7   9       15.86       25.22      6.30 o 
  -6   7   9        5.45        6.52      4.78 o 
  -5   7   9       71.87       80.06     22.13 o 
  -4   7   9       26.36       31.67      3.67 o 
  -3   7   9        2.29        1.50      2.05 o 
  -2   7   9      211.17      212.65     11.06 o 
  -1   7   9      102.22       95.44     11.40 o 
   0   7   9        3.25        2.48      4.29 o 
   1   7   9       97.76       97.09     11.29 o 
   2   7   9      215.10      202.66      9.61 o 
   3   7   9        2.55       -2.32      2.32 o 
   4   7   9       26.82       30.07      3.75 o 
   5   7   9       72.55       84.32      5.51 o 
   6   7   9        5.66        4.90      3.29 o 
   7   7   9       15.69       14.31      5.04 o 
   8   7   9        8.60        1.13      6.77 o 
  -7   8   9        8.91        5.28      5.64 o 
  -6   8   9        9.61        2.48      7.68 o 
  -5   8   9       17.28       15.36      5.76 o 
  -4   8   9       27.85       26.87      5.42 o 
  -3   8   9        6.89        8.58      4.97 o 
  -2   8   9        2.65        7.45      4.74 o 
  -1   8   9      172.87      162.79     12.42 o 
   0   8   9        1.92        2.14      4.52 o 
   1   8   9      170.96      147.22      9.82 o 
   2   8   9        2.87        4.81      3.89 o 
   3   8   9        7.33        8.42      3.07 o 
   4   8   9       27.59       30.81      4.69 o 
   5   8   9       17.67       17.17      2.81 o 
   6   8   9        9.71       11.04      4.18 o 
   7   8   9        8.50       -2.48      6.32 o 
  -6   9   9        0.61        2.48      7.68 o 
  -5   9   9       11.63       13.61      3.16 o 
  -4   9   9       20.93       28.00      6.10 o 
  -3   9   9        0.79       -3.61      4.06 o 
  -2   9   9      160.30      172.28     14.68 o 
  -1   9   9       13.48       11.99      4.61 o 
   0   9   9      131.59      138.30     10.06 o 
   1   9   9       13.30       14.68      4.62 o 
   2   9   9      160.46      167.81     11.21 o 
   3   9   9        0.62        5.63      3.17 o 
   4   9   9       21.00       28.06      4.94 o 
   5   9   9       12.02       13.05      4.43 o 
   6   9   9        0.62        9.88      6.77 o 
  -5  10   9        1.39       -4.76      5.17 o 
  -4  10   9        6.26        6.79      4.27 o 
  -3  10   9        6.56        9.95      4.59 o 
  -2  10   9        0.92       -1.27      4.18 o 
  -1  10   9        5.81        2.66      4.37 o 
   0  10   9       22.83       27.29      5.97 o 
   1  10   9        6.09        6.95      7.00 o 
   2  10   9        0.77        4.83      4.50 o 
   3  10   9        6.36        0.96      4.30 o 
   4  10   9        6.25       12.38      4.03 o 
   5  10   9        1.44       -0.39      4.03 o 
  -3  11   9        9.27        3.50      4.97 o 
  -2  11   9       21.08       23.71      6.11 o 
  -1  11   9        5.53       11.90      8.24 o 
   0  11   9       25.34       18.99      6.15 o 
   1  11   9        5.81       -0.57     14.11 o 
   2  11   9       21.18       23.79      6.36 o 
   3  11   9        9.39        4.54      5.38 o 
   0   0  10        7.56       10.16      2.94 o 
   1   0  10      836.32      869.96     14.98 o 
   2   0  10      177.77      214.62      3.79 o 
   3   0  10      171.25      208.45      4.49 o 
   4   0  10       29.74       23.30      1.81 o 
   5   0  10       11.91       20.55      2.62 o 
   6   0  10       21.03       30.41      4.21 o 
   7   0  10        1.05        5.48      3.34 o 
   8   0  10       15.97       18.82      4.59 o 
   9   0  10        6.07        3.85      9.60 o 
  10   0  10       10.25       13.10      9.03 o 
 -10   1  10        1.03        6.10      8.35 o 
  -9   1  10        4.24        2.91      5.08 o 
  -8   1  10        6.85        4.62      3.90 o 
  -7   1  10      216.57      214.34      8.98 o 
  -6   1  10      197.99      200.06      8.54 o 
  -5   1  10      255.15      258.34      6.75 o 
  -4   1  10      254.31      248.07      6.17 o 
  -3   1  10     2098.42     2203.25     27.02 o 
  -2   1  10      520.00      526.95      7.77 o 
  -1   1  10       15.70       13.59      0.95 o 
   0   1  10      715.00      700.21     12.12 o 
   1   1  10       16.31       15.32      1.62 o 
   2   1  10      522.17      542.91      8.94 o 
   3   1  10     2085.96     2179.47     36.97 o 
   4   1  10      254.94      248.76      4.58 o 
   5   1  10      259.04      257.52      8.98 o 
   6   1  10      205.73      208.23      6.83 o 
   7   1  10      218.06      213.10      8.62 o 
   8   1  10        6.89        7.18      3.71 o 
   9   1  10        3.91       -3.16      3.51 o 
  10   1  10        1.13       -1.39      7.23 o 
 -10   2  10        0.31        3.84      8.58 o 
  -9   2  10       15.49       13.17      5.98 o 
  -8   2  10        7.49       10.13      5.19 o 
  -7   2  10       67.57       57.04      7.00 o 
  -6   2  10      152.13      163.28      7.98 o 
  -5   2  10      330.58      335.21     10.01 o 
  -4   2  10       71.52       72.83      3.09 o 
  -3   2  10      313.00      288.39      6.02 o 
  -2   2  10      647.99      643.32     11.99 o 
  -1   2  10     1157.15     1094.02     15.83 o 
   0   2  10        9.30        7.91      0.70 o 
   1   2  10     1159.62     1106.19     15.82 o 
   2   2  10      637.52      632.78      8.83 o 
   3   2  10      296.14      276.43      5.17 o 
   4   2  10       69.84       65.06      2.50 o 
   5   2  10      336.69      340.04      7.99 o 
   6   2  10      151.95      140.27      7.07 o 
   7   2  10       67.07       62.49      5.58 o 
   8   2  10        7.57        4.16      3.22 o 
   9   2  10       15.27       19.03      4.67 o 
  10   2  10        0.32        1.16      4.24 o 
 -10   3  10       11.63       11.87      8.02 o 
  -9   3  10       87.27       90.74     15.58 o 
  -8   3  10       86.02       91.76      9.52 o 
  -7   3  10       60.57       66.64      8.58 o 
  -6   3  10      661.76      689.31     48.43 o 
  -5   3  10     1469.30     1448.72     26.48 o 
  -4   3  10      698.19      726.87     13.51 o 
  -3   3  10       57.18       61.51      3.91 o 
  -2   3  10      472.36      509.32     14.56 o 
  -1   3  10     1176.72     1347.02     22.33 o 
   0   3  10     1103.16     1094.34     18.44 o 
   1   3  10     1166.34     1327.35     26.33 o 
   2   3  10      478.23      501.97      8.13 o 
   3   3  10       63.31       72.93      3.61 o 
   4   3  10      701.07      729.09     10.97 o 
   5   3  10     1476.66     1475.41     23.05 o 
   6   3  10      664.49      681.72     13.53 o 
   7   3  10       62.95       64.16      5.71 o 
   8   3  10       85.43       79.72      8.15 o 
   9   3  10       86.24       78.07      8.87 o 
  10   3  10       11.41       16.34      6.13 o 
  -9   4  10        3.12        3.83      8.69 o 
  -8   4  10       75.41       48.90     10.27 o 
  -7   4  10       10.70        8.59      5.08 o 
  -6   4  10      119.46      103.74      8.70 o 
  -5   4  10      206.19      189.95     18.40 o 
  -4   4  10      583.93      578.48     11.88 o 
  -3   4  10      116.89       96.75      8.58 o 
  -2   4  10       70.41       67.57      7.00 o 
  -1   4  10      273.50      272.07     12.87 o 
   0   4  10        9.18       16.71      4.29 o 
   1   4  10      268.01      282.27      5.31 o 
   2   4  10       62.39       56.17      2.99 o 
   3   4  10      115.18      102.64      3.52 o 
   4   4  10      582.98      566.69      9.06 o 
   5   4  10      205.06      206.48      7.47 o 
   6   4  10      121.43      116.74      6.76 o 
   7   4  10       10.78       11.50      4.26 o 
   8   4  10       74.42       60.86      7.60 o 
   9   4  10        3.23        3.29      4.94 o 
  -9   5  10       11.24       11.68      6.39 o 
  -8   5  10       47.18       50.62      7.80 o 
  -7   5  10       19.94       25.91      5.99 o 
  -6   5  10      237.52      242.73     21.22 o 
  -5   5  10      216.58      223.98     15.81 o 
  -4   5  10      942.22      912.78     23.59 o 
  -3   5  10      133.27      128.25      8.58 o 
  -2   5  10      346.45      336.65     14.68 o 
  -1   5  10      107.72      111.31      9.48 o 
   0   5  10      108.16      104.31      9.48 o 
   1   5  10      110.74      104.36      5.19 o 
   2   5  10      345.50      347.49      7.99 o 
   3   5  10      132.90      129.09      6.59 o 
   4   5  10      936.01      903.84     15.31 o 
   5   5  10      216.36      222.25      9.38 o 
   6   5  10      235.45      235.77      8.96 o 
   7   5  10       20.34       17.24     13.32 o 
   8   5  10       46.37       50.05      7.27 o 
   9   5  10       11.00       20.88      6.29 o 
  -9   6  10        1.69        0.02      5.53 o 
  -8   6  10       17.33        6.18      7.56 o 
  -7   6  10       14.70       16.80      5.65 o 
  -6   6  10       14.75       22.13      5.67 o 
  -5   6  10      162.01      180.18     16.48 o 
  -4   6  10       73.00       71.22      5.50 o 
  -3   6  10       59.44       52.16      6.55 o 
  -2   6  10      269.19      280.65     14.22 o 
  -1   6  10       47.02       52.16      7.45 o 
   0   6  10      176.85      175.89     12.19 o 
   1   6  10       49.38       44.33      3.27 o 
   2   6  10      276.33      291.55      9.35 o 
   3   6  10       62.63       53.01      4.13 o 
   4   6  10       70.63       66.63      4.53 o 
   5   6  10      161.29      177.36      5.83 o 
   6   6  10       14.63       21.17      3.89 o 
   7   6  10       15.16        8.10      4.77 o 
   8   6  10       17.55       22.01      6.05 o 
   9   6  10        1.78        7.00      8.81 o 
  -8   7  10        4.81       -3.76      5.26 o 
  -7   7  10       25.79       43.59      7.58 o 
  -6   7  10       11.15       13.71      7.11 o 
  -5   7  10       19.93       15.35      7.68 o 
  -4   7  10        2.15        0.90      3.39 o 
  -3   7  10       59.84       54.42      4.39 o 
  -2   7  10       26.24       18.06      5.64 o 
  -1   7  10        2.66        2.48      4.06 o 
   0   7  10        2.57        3.16      4.29 o 
   1   7  10        2.95       -1.81      4.29 o 
   2   7  10       26.74       26.96      4.78 o 
   3   7  10       58.48       59.48      4.68 o 
   4   7  10        2.22        4.31      2.31 o 
   5   7  10       19.95       24.47      2.68 o 
   6   7  10       11.36        8.14      3.62 o 
   7   7  10       25.08       36.80     11.06 o 
   8   7  10        4.75        7.00      9.03 o 
  -7   8  10       14.31       13.82      5.75 o 
  -6   8  10        0.32       12.87      8.13 o 
  -5   8  10        0.11       -2.29      3.61 o 
  -4   8  10        5.24        8.58      4.29 o 
  -3   8  10       68.49       68.41      8.35 o 
  -2   8  10        8.16       -3.84      4.29 o 
  -1   8  10       46.77       47.42      8.35 o 
   0   8  10        8.39        8.13      6.10 o 
   1   8  10       49.80       38.08      9.26 o 
   2   8  10        8.82       11.27      4.44 o 
   3   8  10       66.45       65.18      5.32 o 
   4   8  10        5.46        7.59      5.38 o 
   5   8  10        0.07       -1.54      2.48 o 
   6   8  10        0.34        3.31      4.62 o 
   7   8  10       14.51        1.81      7.90 o 
  -6   9  10        8.80        8.35      9.03 o 
  -5   9  10        4.41        4.29      5.53 o 
  -4   9  10       28.81       27.32      6.32 o 
  -3   9  10       21.52       21.45      6.32 o 
  -2   9  10       29.49       31.16      7.23 o 
  -1   9  10       13.46        7.68      6.32 o 
   0   9  10       10.29        7.55      4.62 o 
   1   9  10       13.63       16.50      5.10 o 
   2   9  10       30.49       29.30      5.59 o 
   3   9  10       21.96       21.02      4.03 o 
   4   9  10       28.17       19.54      4.32 o 
   5   9  10        4.33        6.44      3.97 o 
   6   9  10        9.05       13.36      7.00 o 
  -5  10  10       45.20       73.19     27.77 o 
  -4  10  10        8.91       14.92      4.85 o 
  -3  10  10        4.06        7.82      7.11 o 
  -2  10  10       10.20       25.08      5.95 o 
  -1  10  10       14.51       14.93      5.40 o 
   0  10  10       19.03       37.03      6.39 o 
   1  10  10       14.26       10.63      5.17 o 
   2  10  10       10.77       19.18      5.59 o 
   3  10  10        4.00        3.24      8.13 o 
   4  10  10        8.66       13.30      4.24 o 
   5  10  10       45.30       55.34     10.28 o 
  -3  11  10        4.32        2.71      7.23 o 
  -2  11  10        4.49       15.53      5.59 o 
  -1  11  10       25.34       28.80      6.65 o 
   0  11  10       18.91       22.01      6.39 o 
   1  11  10       25.52       18.66      6.15 o 
   2  11  10        4.30        6.78      7.11 o 
   3  11  10        4.16       -3.93      3.93 o 
   1   0  11      123.93      105.42      3.65 o 
   2   0  11     3302.76     3615.60     39.13 o 
   3   0  11      175.25      230.74      4.91 o 
   4   0  11      136.25      132.06      4.36 o 
   5   0  11       26.49       26.58      2.89 o 
   6   0  11       45.67       36.54      4.45 o 
   7   0  11       80.29       65.89      5.93 o 
   8   0  11        5.78        9.32      3.88 o 
   9   0  11       17.89        9.63      5.65 o 
  10   0  11        3.46        0.00      8.35 o 
 -10   1  11       10.95        5.19      8.13 o 
  -9   1  11       21.62       18.92      8.92 o 
  -8   1  11       21.27       17.39      4.51 o 
  -7   1  11      111.21      111.90      7.42 o 
  -6   1  11       26.92       33.81      4.47 o 
  -5   1  11      550.01      527.65     11.30 o 
  -4   1  11      127.16      123.33      4.54 o 
  -3   1  11      382.76      348.24      6.31 o 
  -2   1  11      229.13      215.83      4.18 o 
  -1   1  11      904.21      899.13     13.23 o 
   0   1  11       20.77       13.19      2.10 o 
   1   1  11      905.81      923.30     13.54 o 
   2   1  11      227.06      223.09      4.96 o 
   3   1  11      373.61      352.85      6.33 o 
   4   1  11      124.46      124.41      3.91 o 
   5   1  11      539.58      514.23     13.26 o 
   6   1  11       26.09       25.67      3.33 o 
   7   1  11      114.89      118.00      7.35 o 
   8   1  11       21.49       23.03      5.88 o 
   9   1  11       21.19       24.82      6.78 o 
  10   1  11       11.11       17.81      6.70 o 
 -10   2  11        9.82        3.88      6.33 o 
  -9   2  11       14.33       22.24      6.22 o 
  -8   2  11        8.99        2.54      7.34 o 
  -7   2  11       17.27       12.72      3.89 o 
  -6   2  11       96.21       94.07      6.56 o 
  -5   2  11      352.67      338.75      8.22 o 
  -4   2  11      424.56      412.31      9.94 o 
  -3   2  11      114.29      113.46      3.20 o 
  -2   2  11     1368.31     1418.53     23.63 o 
  -1   2  11      103.36      122.05      3.08 o 
   0   2  11     4067.98     4341.20     65.24 o 
   1   2  11       98.18      113.88      3.19 o 
   2   2  11     1348.17     1407.24     20.11 o 
   3   2  11      113.76      113.22      2.72 o 
   4   2  11      432.17      412.66      7.04 o 
   5   2  11      347.02      331.54      7.95 o 
   6   2  11       95.47      116.99     12.46 o 
   7   2  11       16.15       12.54      4.18 o 
   8   2  11        8.82        6.07      3.76 o 
   9   2  11       14.74       17.18      5.96 o 
  10   2  11        9.74        7.39      6.46 o 
 -10   3  11        0.11        5.82      6.20 o 
  -9   3  11       26.38       31.46      7.23 o 
  -8   3  11       15.82       13.71      5.51 o 
  -7   3  11      193.95      179.77     11.89 o 
  -6   3  11        3.79        8.41      7.79 o 
  -5   3  11      638.24      622.99     14.14 o 
  -4   3  11      214.12      203.50      5.11 o 
  -3   3  11      616.32      633.80     11.15 o 
  -2   3  11      157.42      161.98      4.97 o 
  -1   3  11      867.93      913.66     16.08 o 
   0   3  11       11.42       19.90      1.92 o 
   1   3  11      871.89      895.86     21.45 o 
   2   3  11      154.05      161.53      3.52 o 
   3   3  11      622.11      657.04     12.48 o 
   4   3  11      214.65      206.48      4.75 o 
   5   3  11      632.57      619.24     13.59 o 
   6   3  11        3.15        7.94      2.98 o 
   7   3  11      193.53      187.43     12.14 o 
   8   3  11       15.16       14.31      4.21 o 
   9   3  11       26.41       29.23      5.52 o 
  10   3  11        0.11        1.02      5.11 o 
  -9   4  11       15.75       22.80      6.77 o 
  -8   4  11       23.54       24.21      8.47 o 
  -7   4  11        0.01        4.57      4.60 o 
  -6   4  11      105.37      109.33      9.01 o 
  -5   4  11       95.77       94.72      6.89 o 
  -4   4  11      143.76      138.86      6.49 o 
  -3   4  11      257.11      255.60     10.05 o 
  -2   4  11      203.70      185.27     10.39 o 
  -1   4  11      384.59      380.45     16.03 o 
   0   4  11      384.60      394.18     12.87 o 
   1   4  11      387.12      405.51     16.93 o 
   2   4  11      205.82      202.78      5.16 o 
   3   4  11      258.50      264.29      6.58 o 
   4   4  11      140.88      137.35      4.10 o 
   5   4  11       95.04       93.64      5.70 o 
   6   4  11      102.83       99.58      8.46 o 
   7   4  11        0.02        5.80      7.45 o 
   8   4  11       24.46       21.34      5.40 o 
   9   4  11       16.17       11.32      5.46 o 
  -9   5  11       15.95       23.16      7.07 o 
  -8   5  11        6.27        4.85      5.43 o 
  -7   5  11       11.85       10.28      5.04 o 
  -6   5  11       91.69       92.49      8.78 o 
  -5   5  11      633.98      612.34     27.32 o 
  -4   5  11       77.23       76.58      5.37 o 
  -3   5  11      421.01      407.32     16.26 o 
  -2   5  11       92.94       83.99      8.35 o 
  -1   5  11      120.32      113.57     10.16 o 
   0   5  11       11.04        7.68      4.74 o 
   1   5  11      119.65      124.18     10.84 o 
   2   5  11       89.28       95.34      3.82 o 
   3   5  11      423.96      400.73     11.72 o 
   4   5  11       77.80       85.12      5.57 o 
   5   5  11      635.89      615.40      9.30 o 
   6   5  11       92.07       99.28      6.64 o 
   7   5  11       11.80        5.64      4.38 o 
   8   5  11        6.20        6.95      8.24 o 
   9   5  11       16.27       15.35      9.03 o 
  -8   6  11        5.31       -2.13      5.18 o 
  -7   6  11       27.78       35.94      6.68 o 
  -6   6  11       50.94       41.19      6.94 o 
  -5   6  11       46.31       32.51      9.26 o 
  -4   6  11      321.78      323.61     11.11 o 
  -3   6  11       52.72       46.06      6.55 o 
  -2   6  11       45.19       49.22      6.77 o 
  -1   6  11      118.59      112.67     10.16 o 
   0   6  11       36.73       30.26      6.77 o 
   1   6  11      112.99      118.03      4.06 o 
   2   6  11       45.45       59.52      4.17 o 
   3   6  11       49.07       50.70      4.04 o 
   4   6  11      322.96      342.21      9.06 o 
   5   6  11       46.76       47.86      3.17 o 
   6   6  11       50.47       54.57      7.70 o 
   7   6  11       28.39       27.56      7.68 o 
   8   6  11        5.10        8.13      7.45 o 
  -8   7  11        5.78       11.90      6.17 o 
  -7   7  11       19.53       25.90      9.14 o 
  -6   7  11        8.81       11.97      5.27 o 
  -5   7  11       26.52       23.90      4.40 o 
  -4   7  11        0.10        2.26      3.39 o 
  -3   7  11      197.53      175.89     11.29 o 
  -2   7  11        9.13        6.55      4.74 o 
  -1   7  11       99.35       92.57      9.93 o 
   0   7  11       39.41       32.29      7.23 o 
   1   7  11       94.76      101.60     11.52 o 
   2   7  11        8.44        2.03      5.64 o 
   3   7  11      194.93      201.24     11.11 o 
   4   7  11        0.23       -1.35      2.13 o 
   5   7  11       26.83       25.93      2.92 o 
   6   7  11        8.25       10.38      4.98 o 
   7   7  11       19.77        4.06      7.68 o 
   8   7  11        5.87       -0.45      6.55 o 
  -7   8  11        3.18       -2.03     10.27 o 
  -6   8  11       18.54        9.71      8.81 o 
  -5   8  11        1.25       -3.34      6.21 o 
  -4   8  11        1.06       -0.23      3.39 o 
  -3   8  11        9.17        2.71      4.29 o 
  -2   8  11       93.53       87.38     10.16 o 
  -1   8  11       14.34       10.61      5.64 o 
   0   8  11      109.24      135.25     13.77 o 
   1   8  11       14.41        8.15      4.23 o 
   2   8  11       90.30       85.57      8.03 o 
   3   8  11        8.92        3.69      2.93 o 
   4   8  11        0.88       -0.80      2.85 o 
   5   8  11        1.14        1.25      2.61 o 
   6   8  11       18.93       17.54      6.43 o 
   7   8  11        3.33        3.16      7.68 o 
  -6   9  11        2.95        2.26      9.03 o 
  -5   9  11        1.55       -0.87      2.88 o 
  -4   9  11        1.37        3.61      4.52 o 
  -3   9  11       30.14       26.64      6.55 o 
  -2   9  11       47.90       46.74      8.58 o 
  -1   9  11       56.37       60.06      9.71 o 
   0   9  11       15.17       11.97      4.47 o 
   1   9  11       56.44       58.07      7.09 o 
   2   9  11       45.90       52.69      7.23 o 
   3   9  11       29.41       20.08      5.26 o 
   4   9  11        1.11        7.02      3.53 o 
   5   9  11        1.39       -1.98      2.78 o 
   6   9  11        2.77        3.97      5.76 o 
  -5  10  11        8.26        2.68      5.98 o 
  -4  10  11        9.05        6.16      4.03 o 
  -3  10  11       13.99       18.88      5.37 o 
  -2  10  11        2.36       -0.65      7.68 o 
  -1  10  11        9.51       11.65      5.03 o 
   0  10  11        1.74        7.53      4.85 o 
   1  10  11        9.05        6.88      4.94 o 
   2  10  11        2.33       -2.85      4.07 o 
   3  10  11       13.69       15.70      5.37 o 
   4  10  11        9.37        5.05      4.04 o 
   5  10  11        8.03       11.33      4.27 o 
  -3  11  11        5.61        3.33      4.66 o 
  -2  11  11        0.08       -0.47      4.14 o 
  -1  11  11       14.88       35.61     19.08 o 
   0  11  11        2.10        2.82      5.19 o 
   1  11  11       14.94       27.79     17.84 o 
   2  11  11        0.09       10.27      5.95 o 
   3  11  11        5.64        6.32      5.37 o 
   0   0  12       54.08       60.29      6.32 o 
   1   0  12      518.47      532.62     15.65 o 
   2   0  12      477.82      556.85      7.70 o 
   3   0  12       20.04       16.66      1.80 o 
   4   0  12       49.50       61.64      4.89 o 
   5   0  12      144.19      133.42      9.61 o 
   6   0  12        0.51       -2.55      2.55 o 
   7   0  12       83.18       89.08      6.73 o 
   8   0  12       26.77       27.55      5.03 o 
   9   0  12        0.04        2.27      5.03 o 
  10   0  12        1.97       -5.20      9.26 o 
 -10   1  12        5.92       22.35      9.71 o 
  -9   1  12        6.64        7.37      5.89 o 
  -8   1  12       18.27       13.88      6.31 o 
  -7   1  12       25.32       30.22      5.01 o 
  -6   1  12       50.74       49.90      5.75 o 
  -5   1  12       10.59       12.95      2.61 o 
  -4   1  12       31.92       32.31      2.39 o 
  -3   1  12       23.20       22.23      1.93 o 
  -2   1  12     1114.75     1100.30     14.55 o 
  -1   1  12       80.28       83.08      2.49 o 
   0   1  12        1.23       -0.37      0.81 o 
   1   1  12       69.89       80.08      3.55 o 
   2   1  12     1120.20     1111.71     16.50 o 
   3   1  12       23.60       20.56      1.94 o 
   4   1  12       32.43       36.75      2.43 o 
   5   1  12       11.03       12.80      2.67 o 
   6   1  12       51.05       47.63      4.95 o 
   7   1  12       25.56       31.79      4.63 o 
   8   1  12       18.01        7.66      4.94 o 
   9   1  12        6.58        3.79      5.30 o 
  10   1  12        6.06        7.47      6.27 o 
 -10   2  12        5.97       13.55      6.43 o 
  -9   2  12        3.86        2.55      7.68 o 
  -8   2  12       27.20       31.23      6.77 o 
  -7   2  12       79.87       71.91      6.56 o 
  -6   2  12       75.59       73.36      5.98 o 
  -5   2  12       86.35       85.15      4.75 o 
  -4   2  12      182.41      198.35      4.21 o 
  -3   2  12       75.98       70.30      2.67 o 
  -2   2  12       40.28       48.66      3.15 o 
  -1   2  12      671.30      678.84     11.10 o 
   0   2  12       10.26        9.04      1.61 o 
   1   2  12      672.61      665.01     10.61 o 
   2   2  12       42.70       45.33      2.99 o 
   3   2  12       76.35       65.86      2.71 o 
   4   2  12      188.09      199.77      5.02 o 
   5   2  12       84.55       84.80      4.14 o 
   6   2  12       70.05       72.23      6.55 o 
   7   2  12       80.72       79.10      6.29 o 
   8   2  12       26.36       34.01      5.10 o 
   9   2  12        3.89        4.24      3.91 o 
  10   2  12        5.82        6.66      6.77 o 
 -10   3  12        0.84        3.47      6.15 o 
  -9   3  12       11.40        7.93      5.83 o 
  -8   3  12       15.44       12.63      5.95 o 
  -7   3  12        0.56        0.90      4.47 o 
  -6   3  12       38.90       33.76      5.91 o 
  -5   3  12      389.34      407.54     10.20 o 
  -4   3  12       78.70       81.45      3.50 o 
  -3   3  12      182.48      187.11      5.16 o 
  -2   3  12      284.93      293.25      7.15 o 
  -1   3  12      268.34      292.42      5.63 o 
   0   3  12      925.42      866.14     15.19 o 
   1   3  12      272.37      286.52     13.32 o 
   2   3  12      288.99      290.55      5.98 o 
   3   3  12      184.54      183.80      4.57 o 
   4   3  12       76.91       69.93      5.01 o 
   5   3  12      387.75      403.62      9.14 o 
   6   3  12       38.28       37.13      4.28 o 
   7   3  12        0.58        2.97      3.15 o 
   8   3  12       15.45       13.68      4.15 o 
   9   3  12       11.31       12.73      4.44 o 
  10   3  12        0.79        4.92      5.33 o 
  -9   4  12       29.28       19.03     10.84 o 
  -8   4  12       35.31       33.62      7.23 o 
  -7   4  12      202.02      220.26     19.76 o 
  -6   4  12      151.81      144.90     10.45 o 
  -5   4  12      104.01       90.53      6.02 o 
  -4   4  12       65.25       67.05      4.13 o 
  -3   4  12     1002.56      989.35     25.63 o 
  -2   4  12      180.72      174.53      7.55 o 
  -1   4  12       35.99       35.73      4.14 o 
   0   4  12       37.71       37.54      2.99 o 
   1   4  12       34.75       31.98      2.48 o 
   2   4  12      185.11      174.57      4.62 o 
   3   4  12     1005.23      971.62     17.25 o 
   4   4  12       64.89       70.05      4.65 o 
   5   4  12      103.61      104.85      5.93 o 
   6   4  12      152.87      163.44      7.36 o 
   7   4  12      201.83      199.64     11.05 o 
   8   4  12       35.05       33.27      6.29 o 
   9   4  12       29.45       28.74      7.23 o 
  -9   5  12        0.00       -5.19      5.19 o 
  -8   5  12        5.41        8.30      5.83 o 
  -7   5  12        9.94       17.52      5.65 o 
  -6   5  12       32.16       36.56      6.52 o 
  -5   5  12       69.17       66.83     10.61 o 
  -4   5  12      416.94      408.11     10.28 o 
  -3   5  12       40.16       38.38      5.87 o 
  -2   5  12      140.78      134.80      9.48 o 
  -1   5  12       21.31       13.32      4.52 o 
   0   5  12       20.48       15.81      5.19 o 
   1   5  12       17.01        5.87      5.19 o 
   2   5  12      141.36      136.09      4.42 o 
   3   5  12       35.92       33.56      3.69 o 
   4   5  12      418.58      407.71      9.84 o 
   5   5  12       70.86       69.48      3.37 o 
   6   5  12       32.04       29.94      4.28 o 
   7   5  12        9.61       10.34      4.50 o 
   8   5  12        5.39        8.55      4.92 o 
   9   5  12        0.00       -4.29      7.23 o 
  -8   6  12        5.49        0.59      5.15 o 
  -7   6  12        7.66        4.78      5.72 o 
  -6   6  12       19.60       28.47      6.07 o 
  -5   6  12      113.28      127.12     14.00 o 
  -4   6  12      117.14      106.85      6.59 o 
  -3   6  12       11.86       11.97      4.29 o 
  -2   6  12       77.15       67.06      7.90 o 
  -1   6  12      149.16      116.05     10.84 o 
   0   6  12       14.21       17.39      5.64 o 
   1   6  12      151.78      162.34     11.74 o 
   2   6  12       74.67       74.06      5.43 o 
   3   6  12       13.05       13.71      3.21 o 
   4   6  12      114.88      110.74      4.92 o 
   5   6  12      115.41      123.03      4.86 o 
   6   6  12       19.65       26.43     10.27 o 
   7   6  12        7.82       12.87      7.45 o 
   8   6  12        5.73        5.64      7.45 o 
  -8   7  12        5.04        9.63      6.27 o 
  -7   7  12        0.52        8.64      8.58 o 
  -6   7  12        7.77       14.00      7.68 o 
  -5   7  12       28.35       29.61      7.45 o 
  -4   7  12       19.91       22.58      4.97 o 
  -3   7  12        0.36       -3.84      3.84 o 
  -2   7  12       61.77       66.61      8.81 o 
  -1   7  12       12.19        9.26      4.74 o 
   0   7  12       74.51       75.41      9.71 o 
   1   7  12       11.58        6.55      4.97 o 
   2   7  12       61.64       65.25     10.16 o 
   3   7  12        0.44       -0.23      2.56 o 
   4   7  12       20.35       22.54      3.42 o 
   5   7  12       28.10       34.79      3.80 o 
   6   7  12        7.57        7.92      4.87 o 
   7   7  12        0.49       -7.23      7.23 o 
   8   7  12        5.16       -7.68      7.68 o 
  -7   8  12        2.63       -4.50      5.30 o 
  -6   8  12        6.02       13.10      8.58 o 
  -5   8  12       25.52       35.33      4.00 o 
  -4   8  12       34.94       31.84      6.32 o 
  -3   8  12        1.91        1.13      4.29 o 
  -2   8  12       68.48       70.22      9.48 o 
  -1   8  12       45.99       28.22      7.00 o 
   0   8  12        0.01        2.94      6.10 o 
   1   8  12       45.32       34.09      8.13 o 
   2   8  12       67.82       67.15      7.25 o 
   3   8  12        1.84       -1.32      3.67 o 
   4   8  12       33.72       42.06      4.90 o 
   5   8  12       25.43       28.06      3.86 o 
   6   8  12        6.00       -2.03      4.79 o 
   7   8  12        2.65       -2.94      7.90 o 
  -6   9  12        1.69       -7.23      7.68 o 
  -5   9  12        1.82        4.59      2.95 o 
  -4   9  12        9.40        3.84      4.29 o 
  -3   9  12        0.44       -4.29      4.29 o 
  -2   9  12        2.41        7.00      5.64 o 
  -1   9  12       35.24       35.22      8.35 o 
   0   9  12        7.55        6.39      4.46 o 
   1   9  12       34.66       33.29      6.89 o 
   2   9  12        2.09        2.20      3.91 o 
   3   9  12        0.63       -0.09      6.10 o 
   4   9  12        9.65        9.05      6.06 o 
   5   9  12        1.66        1.62      3.12 o 
   6   9  12        1.67       10.53      6.22 o 
  -5  10  12       13.82       16.93      7.18 o 
  -4  10  12       10.95        8.85      7.00 o 
  -3  10  12       30.59       42.42     14.34 o 
  -2  10  12       13.48        8.81      7.00 o 
  -1  10  12        2.18        1.18      4.74 o 
   0  10  12        0.49        2.14      4.87 o 
   1  10  12        1.92       -3.83      3.83 o 
   2  10  12       13.50       16.08      5.53 o 
   3  10  12       31.00       28.79      9.03 o 
   4  10  12       11.02       15.48      4.71 o 
   5  10  12       13.76       13.07      4.17 o 
  -2  11  12        1.53        1.93      4.98 o 
  -1  11  12       26.34       33.29      6.59 o 
   0  11  12        0.35       -1.37      4.66 o 
   1  11  12       26.21       19.99      6.45 o 
   2  11  12        1.62       -3.67      4.99 o 
   1   0  13     3027.46     2861.98     44.74 o 
   2   0  13      626.60      680.06      9.09 o 
   3   0  13       15.64       12.21      1.68 o 
   4   0  13      293.32      291.77      6.09 o 
   5   0  13        8.10        9.36      1.69 o 
   6   0  13       10.02       20.18      4.60 o 
   7   0  13       25.25       27.54      4.56 o 
   8   0  13        0.17        0.06      3.50 o 
   9   0  13       67.57       71.46      9.10 o 
  10   0  13        9.58       15.81      7.18 o 
 -10   1  13       12.59       13.55      9.03 o 
  -9   1  13        7.49        6.32      8.41 o 
  -8   1  13       49.64       34.32      5.42 o 
  -7   1  13       53.05       46.17      5.42 o 
  -6   1  13        9.16       11.96      3.50 o 
  -5   1  13      220.90      211.62      5.28 o 
  -4   1  13      112.97      106.68      4.10 o 
  -3   1  13      189.18      215.30      6.11 o 
  -2   1  13      552.35      540.71      8.76 o 
  -1   1  13       23.31       27.65      2.21 o 
   0   1  13      128.20      149.96      6.61 o 
   1   1  13       25.38       31.43      3.13 o 
   2   1  13      555.82      537.20      9.38 o 
   3   1  13      188.93      203.67      5.58 o 
   4   1  13      108.45      102.38      4.76 o 
   5   1  13      227.82      226.51      4.92 o 
   6   1  13       10.13        6.99      3.19 o 
   7   1  13       51.17       46.12      5.32 o 
   8   1  13       49.57       53.28      7.41 o 
   9   1  13        7.80        9.42      7.00 o 
  10   1  13       12.35       11.98      6.22 o 
 -10   2  13       10.32       15.01      7.09 o 
  -9   2  13       16.71       13.74      5.91 o 
  -8   2  13        0.65        2.46      4.71 o 
  -7   2  13        5.77        7.35      3.69 o 
  -6   2  13      173.53      166.29      8.65 o 
  -5   2  13      117.61      122.32      5.43 o 
  -4   2  13      262.21      247.64      6.21 o 
  -3   2  13      434.66      409.05      8.43 o 
  -2   2  13     1181.98     1188.62     20.85 o 
  -1   2  13      199.16      188.97      3.54 o 
   0   2  13     2706.20     2734.07     42.50 o 
   1   2  13      202.22      188.35      4.37 o 
   2   2  13     1202.64     1198.48     20.43 o 
   3   2  13      439.28      410.03      7.40 o 
   4   2  13      262.49      244.65      6.67 o 
   5   2  13      122.42      130.42      3.69 o 
   6   2  13      174.65      168.73      7.36 o 
   7   2  13        5.45       12.03      3.64 o 
   8   2  13        0.62        0.58      3.92 o 
   9   2  13       16.51       10.36      5.74 o 
  10   2  13       10.23       16.72      6.52 o 
  -9   3  13        5.39       12.36      6.20 o 
  -8   3  13        5.58       -3.19      4.87 o 
  -7   3  13       45.66       44.17      7.10 o 
  -6   3  13        5.70        7.59      4.39 o 
  -5   3  13       50.81       57.14      4.16 o 
  -4   3  13      125.01      121.67      4.27 o 
  -3   3  13      233.00      230.28      5.95 o 
  -2   3  13       61.34       58.90      4.21 o 
  -1   3  13       30.50       24.99      1.77 o 
   0   3  13        0.83        2.05      2.54 o 
   1   3  13       26.92       22.01      1.31 o 
   2   3  13       60.53       56.96      3.39 o 
   3   3  13      225.27      230.85      5.16 o 
   4   3  13      122.25      115.87      4.51 o 
   5   3  13       52.47       58.95      2.67 o 
   6   3  13        5.04        7.31      2.95 o 
   7   3  13       44.56       41.03      5.97 o 
   8   3  13        5.27        4.81      3.55 o 
   9   3  13        5.35        5.15      6.24 o 
  -9   4  13        6.72        0.96      5.49 o 
  -8   4  13        5.72        9.30      5.53 o 
  -7   4  13       43.72       45.17      9.14 o 
  -6   4  13      122.19      136.72     10.38 o 
  -5   4  13      201.33      205.15      9.56 o 
  -4   4  13      450.04      457.60     12.31 o 
  -3   4  13      343.27      321.67     10.48 o 
  -2   4  13       13.49       13.90      3.50 o 
  -1   4  13     1391.44     1338.47     41.54 o 
   0   4  13       61.47       48.78      2.88 o 
   1   4  13     1385.16     1291.93     20.64 o 
   2   4  13       14.97       22.27      4.40 o 
   3   4  13      336.36      315.25      7.24 o 
   4   4  13      455.61      465.94     11.07 o 
   5   4  13      200.56      200.97      4.32 o 
   6   4  13      124.82      129.25      7.27 o 
   7   4  13       42.80       31.88     12.31 o 
   8   4  13        5.74       13.88      5.14 o 
   9   4  13        6.49        1.13      7.23 o 
  -9   5  13        0.02        0.41      5.83 o 
  -8   5  13       13.92       10.52     11.52 o 
  -7   5  13       18.94       20.81      6.22 o 
  -6   5  13       63.16       60.47      7.80 o 
  -5   5  13        5.50       -5.19      5.19 o 
  -4   5  13      188.13      177.24      6.75 o 
  -3   5  13      111.69       92.57      8.58 o 
  -2   5  13       48.21       39.29      6.55 o 
  -1   5  13       43.89       48.32      7.23 o 
   0   5  13      349.30      314.97     15.81 o 
   1   5  13       44.56       43.35      7.23 o 
   2   5  13       49.02       54.11      3.84 o 
   3   5  13      107.70      100.49     11.74 o 
   4   5  13      188.08      182.96      6.84 o 
   5   5  13        4.59        1.95      2.22 o 
   6   5  13       63.36       62.01      5.36 o 
   7   5  13       20.05       21.41      4.88 o 
   8   5  13       14.37       21.68      9.03 o 
   9   5  13        0.04       -2.03      6.77 o 
  -8   6  13        1.74        5.81      6.13 o 
  -7   6  13       10.02       15.17      6.66 o 
  -6   6  13        0.86        3.86      4.55 o 
  -5   6  13        5.95        4.47      1.73 o 
  -4   6  13      132.79      134.97      7.55 o 
  -3   6  13       84.68       73.83      8.13 o 
  -2   6  13       73.58       55.32      7.45 o 
  -1   6  13       46.13       51.25      8.13 o 
   0   6  13       67.40       66.38      8.81 o 
   1   6  13       48.30       61.41      9.26 o 
   2   6  13       72.37       65.65      4.88 o 
   3   6  13       83.84       82.40      5.57 o 
   4   6  13      128.10      139.69      5.44 o 
   5   6  13        5.69        3.51      1.95 o 
   6   6  13        0.77        0.85      4.40 o 
   7   6  13       10.09        7.68      7.68 o 
   8   6  13        1.72        0.00      7.45 o 
  -8   7  13       15.96       19.22      6.86 o 
  -7   7  13       13.62        9.19      8.24 o 
  -6   7  13        0.14        0.00      7.23 o 
  -5   7  13        2.71        2.58      2.12 o 
  -4   7  13        2.05        0.90      3.61 o 
  -3   7  13       14.82       19.87      5.64 o 
  -2   7  13       40.44       31.16      6.55 o 
  -1   7  13       18.36       11.29      5.42 o 
   0   7  13       87.53       64.80      9.03 o 
   1   7  13       19.52       11.97      5.87 o 
   2   7  13       42.48       49.85      5.53 o 
   3   7  13       14.91       17.15      4.55 o 
   4   7  13        1.56       -1.25      2.82 o 
   5   7  13        2.68        2.60      3.22 o 
   6   7  13        0.09       -4.40      4.85 o 
   7   7  13       13.84       14.22      8.81 o 
   8   7  13       15.67       17.61      9.03 o 
  -7   8  13        4.91       -1.13      5.75 o 
  -6   8  13        0.64       -4.29      8.13 o 
  -5   8  13       13.60       13.37      3.32 o 
  -4   8  13        1.37       -1.58      3.61 o 
  -3   8  13       64.28       71.12      9.03 o 
  -2   8  13       11.13        7.45      5.64 o 
  -1   8  13      119.76      118.09     12.64 o 
   0   8  13       16.74       13.77      6.55 o 
   1   8  13      119.63      120.80     13.77 o 
   2   8  13       12.17       11.18      4.47 o 
   3   8  13       64.13       70.10      7.32 o 
   4   8  13        1.42       -1.11      2.87 o 
   5   8  13       13.50       17.75      3.62 o 
   6   8  13        0.61       -1.56      4.94 o 
   7   8  13        4.79       15.35      9.93 o 
  -6   9  13        5.59       -6.77      6.77 o 
  -5   9  13        1.38       -2.06      2.86 o 
  -4   9  13        1.33       -3.84      3.84 o 
  -3   9  13        2.93       -0.23      4.74 o 
  -2   9  13       13.82       21.68      6.77 o 
  -1   9  13       61.52       72.25     10.84 o 
   0   9  13        5.86        9.26      7.00 o 
   1   9  13       62.52       62.61      7.57 o 
   2   9  13       14.14       18.12      5.32 o 
   3   9  13        3.27        7.63      4.46 o 
   4   9  13        1.36       -0.90      4.20 o 
   5   9  13        1.20        1.46      3.70 o 
   6   9  13        5.63        6.11      5.74 o 
  -4  10  13       35.25       34.32      7.45 o 
  -3  10  13       45.70       69.77     10.16 o 
  -2  10  13       10.30        9.38      5.25 o 
  -1  10  13       43.53       51.08      7.46 o 
   0  10  13       12.27       17.88      6.89 o 
   1  10  13       44.09       44.96      7.00 o 
   2  10  13       10.52       -2.47     10.84 o 
   3  10  13       45.36       58.83     13.43 o 
   4  10  13       35.02       46.27      6.76 o 
  -2  11  13        2.47       -4.91      6.43 o 
  -1  11  13        3.99       -2.16      6.21 o 
   0  11  13        3.16       -0.65      5.26 o 
   1  11  13        3.96        0.24      4.85 o 
   2  11  13        2.44        0.92      7.00 o 
   0   0  14     4556.10     4259.03    114.02 o 
   1   0  14      177.20      180.55      8.00 o 
   2   0  14      835.32      797.27     11.67 o 
   3   0  14      274.67      270.89      5.72 o 
   4   0  14       75.29       64.07      4.02 o 
   5   0  14       49.77       47.97      2.89 o 
   6   0  14        2.23        3.05      3.33 o 
   7   0  14        6.30        4.16      3.43 o 
   8   0  14       14.51       17.39      4.43 o 
   9   0  14        0.65       -2.42      4.46 o 
  10   0  14       15.95       17.83      8.81 o 
 -10   1  14        6.60        4.06      8.81 o 
  -9   1  14        2.55        4.19      4.35 o 
  -8   1  14       14.76       11.88      8.48 o 
  -7   1  14       68.02       68.00      6.39 o 
  -6   1  14       97.77       94.48      6.63 o 
  -5   1  14       82.16       79.69      3.61 o 
  -4   1  14       20.63       20.55      2.60 o 
  -3   1  14      373.35      363.95      6.85 o 
  -2   1  14       38.01       43.62      2.08 o 
  -1   1  14      444.08      451.74      8.71 o 
   0   1  14     1391.21     1407.47     23.20 o 
   1   1  14      438.34      449.65      8.09 o 
   2   1  14       34.55       39.10      2.61 o 
   3   1  14      366.62      349.46      7.66 o 
   4   1  14       17.98       14.13      2.06 o 
   5   1  14       78.90       72.02      4.76 o 
   6   1  14       94.01       91.09      6.43 o 
   7   1  14       68.01       71.59      6.42 o 
   8   1  14       14.70        9.06      5.10 o 
   9   1  14        2.68        3.22      5.42 o 
  10   1  14        6.76        1.19      5.70 o 
  -9   2  14        0.95        0.02      5.10 o 
  -8   2  14       23.80       25.15      5.77 o 
  -7   2  14       10.05       13.11      3.99 o 
  -6   2  14      158.53      170.48      8.36 o 
  -5   2  14       52.60       54.02      4.10 o 
  -4   2  14       26.68       26.96      2.33 o 
  -3   2  14      210.66      213.70      4.63 o 
  -2   2  14      456.02      499.93     10.63 o 
  -1   2  14      412.78      420.46      7.26 o 
   0   2  14       40.18       40.66      2.87 o 
   1   2  14      407.18      413.65      8.99 o 
   2   2  14      464.72      496.75     10.27 o 
   3   2  14      218.78      221.32     10.79 o 
   4   2  14       27.13       30.00      2.48 o 
   5   2  14       53.98       55.44      2.90 o 
   6   2  14      159.51      160.51     10.46 o 
   7   2  14       10.37       12.56      4.71 o 
   8   2  14       23.24       41.11      7.23 o 
   9   2  14        0.85        6.78      5.53 o 
  -9   3  14       29.69       32.37      7.39 o 
  -8   3  14        8.48        6.10      5.75 o 
  -7   3  14        0.03        4.19     10.16 o 
  -6   3  14       78.17       87.42      8.21 o 
  -5   3  14      746.03      707.15     14.37 o 
  -4   3  14      107.53      106.94      5.65 o 
  -3   3  14      282.18      271.62      6.91 o 
  -2   3  14      100.97      103.96      4.55 o 
  -1   3  14      166.84      180.79      4.87 o 
   0   3  14       21.86       25.66      1.65 o 
   1   3  14      172.66      187.08      5.19 o 
   2   3  14      104.02      100.42      4.55 o 
   3   3  14      270.66      260.16      7.08 o 
   4   3  14      105.57      101.82      5.28 o 
   5   3  14      747.00      739.99     11.45 o 
   6   3  14       76.71       79.91      5.66 o 
   7   3  14        0.01       -2.30      2.95 o 
   8   3  14        8.36        4.72      4.57 o 
   9   3  14       30.16       33.65     14.00 o 
  -9   4  14       43.77       35.53     16.37 o 
  -8   4  14       85.76       98.43     10.34 o 
  -7   4  14      134.54      140.48     11.23 o 
  -6   4  14      100.13       93.07      8.83 o 
  -5   4  14      671.85      697.91     29.13 o 
  -4   4  14      703.47      708.42     14.62 o 
  -3   4  14      672.55      717.43     18.22 o 
  -2   4  14      222.60      222.17     10.16 o 
  -1   4  14      214.56      234.87      8.47 o 
   0   4  14      173.53      164.68      5.01 o 
   1   4  14      224.21      208.18     12.64 o 
   2   4  14      224.87      209.08     12.87 o 
   3   4  14      682.17      713.65     13.20 o 
   4   4  14      701.72      677.28     15.31 o 
   5   4  14      673.21      672.01     13.69 o 
   6   4  14      100.63       94.12      7.35 o 
   7   4  14      134.28      133.44     10.50 o 
   8   4  14       86.67       73.38     13.32 o 
   9   4  14       43.58       45.16     12.19 o 
  -9   5  14        2.65       -4.36     12.87 o 
  -8   5  14       18.51       11.85      8.69 o 
  -7   5  14       43.12       33.11      7.34 o 
  -6   5  14       17.65       17.11      5.35 o 
  -5   5  14      110.61      122.83     14.00 o 
  -4   5  14      198.58      207.57      7.38 o 
  -3   5  14       81.17       87.84     11.06 o 
  -2   5  14       41.31       56.00      7.45 o 
  -1   5  14       47.29       42.90      7.23 o 
   0   5  14        4.41        9.91      2.07 o 
   1   5  14       45.76       40.86      2.20 o 
   2   5  14       44.71       47.31      4.52 o 
   3   5  14       82.62       83.75      4.80 o 
   4   5  14      206.78      224.71      7.36 o 
   5   5  14      109.18      121.76      5.44 o 
   6   5  14       18.42       21.18      6.43 o 
   7   5  14       43.43       49.67     11.06 o 
   8   5  14       19.13        1.58      8.58 o 
   9   5  14        2.64       -2.26      7.00 o 
  -8   6  14       20.87       14.68     11.18 o 
  -7   6  14        2.27        4.73      5.49 o 
  -6   6  14       21.05       23.33      6.15 o 
  -5   6  14        7.51       10.72      2.37 o 
  -4   6  14      102.99      109.94      6.97 o 
  -3   6  14       58.68       60.29      7.68 o 
  -2   6  14      197.75      200.95     12.19 o 
  -1   6  14       23.25       18.06      5.87 o 
   0   6  14      163.34      182.66     13.10 o 
   1   6  14       21.69       16.26      6.10 o 
   2   6  14      193.59      184.35      7.90 o 
   3   6  14       56.82       59.23      5.64 o 
   4   6  14      105.13      114.97      6.51 o 
   5   6  14        7.41       10.46      2.90 o 
   6   6  14       20.82       24.06      5.97 o 
   7   6  14        2.34       -2.94      6.77 o 
   8   6  14       20.85       37.48     11.29 o 
  -7   7  14       27.45       32.26      7.38 o 
  -6   7  14        9.44        1.13      7.45 o 
  -5   7  14       27.71       37.54      5.76 o 
  -4   7  14        5.72       -0.45      3.84 o 
  -3   7  14      111.53      121.25     11.29 o 
  -2   7  14        8.61        8.35      4.97 o 
  -1   7  14       13.90       18.51      5.87 o 
   0   7  14      139.48      126.44     12.64 o 
   1   7  14       13.58       18.51      6.55 o 
   2   7  14        7.92       11.06      6.10 o 
   3   7  14      115.01      127.48     17.61 o 
   4   7  14        6.06       -1.27      4.01 o 
   5   7  14       27.95       34.17      4.14 o 
   6   7  14        9.47       16.80      5.88 o 
   7   7  14       27.63       22.58      9.26 o 
  -7   8  14        9.90       18.64      7.10 o 
  -6   8  14        7.16        5.64      8.13 o 
  -5   8  14        2.15        1.08      3.73 o 
  -4   8  14       21.54       17.61      5.42 o 
  -3   8  14       46.95       43.58      7.90 o 
  -2   8  14       16.84       13.10      5.87 o 
  -1   8  14       10.97       12.42      6.10 o 
   0   8  14      148.12      125.09     13.55 o 
   1   8  14       12.44        7.90      7.23 o 
   2   8  14       16.69       18.29      7.23 o 
   3   8  14       47.99       55.70      6.84 o 
   4   8  14       21.76       23.22      4.57 o 
   5   8  14        2.00        2.34      3.85 o 
   6   8  14        7.16        0.28      5.14 o 
   7   8  14        9.86       13.32      9.26 o 
  -5   9  14       17.63       -4.97      7.68 o 
  -4   9  14        0.19       -1.58      4.29 o 
  -3   9  14       11.73        7.00      5.64 o 
  -2   9  14        3.16        4.74      5.64 o 
  -1   9  14       12.74       13.32      6.10 o 
   0   9  14       37.13       27.09      7.90 o 
   1   9  14       12.58       23.70      5.51 o 
   2   9  14        2.88        1.46      4.30 o 
   3   9  14       12.44        9.54      4.98 o 
   4   9  14        0.25        3.37      3.88 o 
   5   9  14       17.77       21.70      7.14 o 
  -4  10  14       19.26       28.00      7.00 o 
  -3  10  14        0.14        1.35      5.64 o 
  -2  10  14       10.22        5.87      6.32 o 
  -1  10  14        0.04        2.29      4.69 o 
   0  10  14       29.91       38.42      9.37 o 
   1  10  14        0.04       -4.08      7.00 o 
   2  10  14       10.50       15.71      5.65 o 
   3  10  14        0.13       -4.92      5.19 o 
   4  10  14       19.58       30.90      5.46 o 
  -1  11  14        2.50        2.83      7.90 o 
   0  11  14        0.25       -0.34      4.79 o 
   1  11  14        2.59        5.47      7.23 o 
   1   0  15      255.41      283.04      7.21 o 
   2   0  15      570.07      632.50      9.90 o 
   3   0  15       33.34       41.55      3.18 o 
   4   0  15       75.27       87.97      3.79 o 
   5   0  15        5.11        6.74      2.50 o 
   6   0  15      249.98      270.96      9.81 o 
   7   0  15        8.06       11.68      3.80 o 
   8   0  15        3.90        3.99      3.72 o 
   9   0  15       23.73       17.28      6.29 o 
  10   0  15        0.79        3.40      6.66 o 
  -9   1  15       15.56        7.10      4.61 o 
  -8   1  15        4.10        1.48      3.75 o 
  -7   1  15       37.98       38.25      5.24 o 
  -6   1  15       49.57       42.59      4.91 o 
  -5   1  15       28.21       27.25      3.32 o 
  -4   1  15       70.22       75.99      4.19 o 
  -3   1  15      352.83      362.45      6.95 o 
  -2   1  15      248.57      232.41      4.60 o 
  -1   1  15      385.21      388.04      8.00 o 
   0   1  15      214.67      247.07      5.97 o 
   1   1  15      400.35      412.28      7.61 o 
   2   1  15      240.58      229.08      6.06 o 
   3   1  15      351.12      357.33      8.80 o 
   4   1  15       72.16       77.44      4.13 o 
   5   1  15       30.08       31.31      2.57 o 
   6   1  15       50.62       49.08      5.17 o 
   7   1  15       38.20       39.93      5.38 o 
   8   1  15        4.06        4.32      4.77 o 
   9   1  15       15.35        2.68      7.34 o 
  -9   2  15       10.33       22.38      7.00 o 
  -8   2  15        4.63        8.47      4.29 o 
  -7   2  15       29.31       31.78      4.98 o 
  -6   2  15      115.91      118.74      7.43 o 
  -5   2  15      194.14      201.68      7.66 o 
  -4   2  15       49.41       56.61      3.21 o 
  -3   2  15      653.71      721.65     10.81 o 
  -2   2  15       28.13       31.38      2.62 o 
  -1   2  15       43.73       48.38      2.29 o 
   0   2  15        1.62        2.26      1.55 o 
   1   2  15       45.50       54.58      2.64 o 
   2   2  15       28.40       31.85      2.50 o 
   3   2  15      659.21      721.67     12.77 o 
   4   2  15       48.45       50.16      3.72 o 
   5   2  15      197.50      216.29      5.65 o 
   6   2  15      114.07      103.61      8.42 o 
   7   2  15       30.54       23.90      5.65 o 
   8   2  15        4.35       -0.36      4.07 o 
   9   2  15        9.85       12.77      7.23 o 
  -9   3  15        1.18       -8.71      9.71 o 
  -8   3  15       50.98       45.63      7.90 o 
  -7   3  15       67.10       74.60      8.78 o 
  -6   3  15      157.82      152.94      8.47 o 
  -5   3  15       85.19      101.41      5.48 o 
  -4   3  15      149.62      157.91      5.15 o 
  -3   3  15      441.23      427.67      8.90 o 
  -2   3  15      444.60      449.97     10.00 o 
  -1   3  15      761.51      721.31     11.58 o 
   0   3  15      248.59      227.19      7.97 o 
   1   3  15      757.95      727.04     13.65 o 
   2   3  15      439.75      423.93     11.26 o 
   3   3  15      442.19      417.19     14.09 o 
   4   3  15      151.70      156.83      6.73 o 
   5   3  15       84.23       80.95      4.50 o 
   6   3  15      156.88      151.63      7.26 o 
   7   3  15       66.83       65.20     10.42 o 
   8   3  15       51.26       55.23      8.47 o 
   9   3  15        1.10       -0.66      5.19 o 
  -9   4  15        6.47        7.59      7.90 o 
  -8   4  15       20.08       22.01     12.87 o 
  -7   4  15      177.64      159.61     12.15 o 
  -6   4  15      170.33      181.27     11.97 o 
  -5   4  15       24.19       27.09      7.90 o 
  -4   4  15      209.01      223.66      7.29 o 
  -3   4  15      153.12      165.14      7.84 o 
  -2   4  15       20.95       18.32      6.43 o 
  -1   4  15       29.78       37.86      3.74 o 
   0   4  15        1.18        3.61      4.29 o 
   1   4  15       30.30       25.74      6.10 o 
   2   4  15       18.94       18.29      5.87 o 
   3   4  15      156.19      171.93      4.52 o 
   4   4  15      210.87      206.18      6.81 o 
   5   4  15       23.12       21.96      2.50 o 
   6   4  15      171.96      184.66     11.74 o 
   7   4  15      176.37      179.73     18.51 o 
   8   4  15       19.76       28.68      9.93 o 
   9   4  15        6.35       -5.64      7.23 o 
  -8   5  15        0.64        1.92      8.13 o 
  -7   5  15        2.24        6.21      5.75 o 
  -6   5  15       87.38       87.54      9.01 o 
  -5   5  15       31.62       28.57      2.78 o 
  -4   5  15       88.77       90.57      8.30 o 
  -3   5  15       20.24       25.23      4.28 o 
  -2   5  15      483.16      440.74     19.42 o 
  -1   5  15       11.02       11.52      5.19 o 
   0   5  15      707.20      642.82     25.51 o 
   1   5  15       10.54        9.53      1.31 o 
   2   5  15      486.09      475.91     13.55 o 
   3   5  15       19.67       20.40      2.83 o 
   4   5  15       84.98       80.19      7.68 o 
   5   5  15       31.01       29.72      3.92 o 
   6   5  15       87.61       98.67     13.55 o 
   7   5  15        2.07        7.00      7.68 o 
   8   5  15        0.59       11.29      9.26 o 
  -8   6  15        1.11       -7.05     12.42 o 
  -7   6  15       27.54       22.09     10.72 o 
  -6   6  15       15.58        8.26      5.04 o 
  -5   6  15       20.39       28.12      7.68 o 
  -4   6  15       56.07       56.28      5.67 o 
  -3   6  15      125.58      134.80     10.61 o 
  -2   6  15       40.97       27.77      6.32 o 
  -1   6  15      129.24      126.22     11.74 o 
   0   6  15       57.99       51.03      8.58 o 
   1   6  15      125.88      127.12     12.19 o 
   2   6  15       40.12       44.93      8.81 o 
   3   6  15      124.77      160.53     14.45 o 
   4   6  15       55.51       50.83      5.00 o 
   5   6  15       19.89       17.88      3.33 o 
   6   6  15       15.33       10.79      6.21 o 
   7   6  15       27.24       49.90     11.74 o 
   8   6  15        1.17       11.52      8.35 o 
  -7   7  15        3.69        4.29      5.27 o 
  -6   7  15        7.46       13.32      8.13 o 
  -5   7  15       12.49       15.05      3.11 o 
  -4   7  15       36.51       32.60      5.13 o 
  -3   7  15       24.19       26.87      6.55 o 
  -2   7  15       19.34       12.87      5.64 o 
  -1   7  15       35.98       41.54      8.13 o 
   0   7  15        6.16        7.00      6.10 o 
   1   7  15       34.76       32.96      8.35 o 
   2   7  15       19.30       14.22      7.00 o 
   3   7  15       24.20       32.74      8.81 o 
   4   7  15       36.81       32.52      4.48 o 
   5   7  15       12.32       15.35      3.53 o 
   6   7  15        7.34        8.29      8.13 o 
   7   7  15        3.89        0.68      7.23 o 
  -6   8  15        4.93        1.81      8.13 o 
  -5   8  15        7.80        5.84      4.06 o 
  -4   8  15       33.47       33.42      6.55 o 
  -3   8  15       52.81       43.13      7.90 o 
  -2   8  15        5.73        0.23      4.74 o 
  -1   8  15        6.15        5.42      6.10 o 
   0   8  15        0.01        4.74      6.32 o 
   1   8  15        6.28       -3.39      4.97 o 
   2   8  15        5.84        2.71      7.00 o 
   3   8  15       51.34       50.03      9.48 o 
   4   8  15       33.35       44.46      7.29 o 
   5   8  15        7.78        6.88      3.51 o 
   6   8  15        4.77        5.52      5.64 o 
  -5   9  15        4.03        1.13      8.81 o 
  -4   9  15       20.87       17.84      5.87 o 
  -3   9  15        1.91        2.71      5.64 o 
  -2   9  15       23.68       37.03      8.58 o 
  -1   9  15        5.46       -0.68      5.64 o 
   0   9  15        0.06        4.74      6.55 o 
   1   9  15        5.36       -3.84      6.10 o 
   2   9  15       23.83       35.96      6.56 o 
   3   9  15        2.00       -3.16      4.50 o 
   4   9  15       21.16       21.36      4.74 o 
   5   9  15        3.96        6.87      5.14 o 
  -4  10  15        8.11       11.06      5.64 o 
  -3  10  15       28.33       48.09      9.48 o 
  -2  10  15       15.26       26.64      8.35 o 
  -1  10  15        2.07       10.61      7.00 o 
   0  10  15        0.27       -0.08      4.85 o 
   1  10  15        2.03        5.80      9.82 o 
   2  10  15       15.23       20.67      6.27 o 
   3  10  15       28.86       42.20      7.26 o 
   4  10  15        8.18        7.55      4.40 o 
   0   0  16      210.45      201.18     11.74 o 
   1   0  16        2.08        1.16      1.78 o 
   2   0  16        7.40        5.80      1.64 o 
   3   0  16      224.81      224.45      5.40 o 
   4   0  16       43.27       50.95      3.83 o 
   5   0  16      803.15      799.11     15.05 o 
   6   0  16       28.96       22.80      4.12 o 
   7   0  16       34.83       37.22      5.76 o 
   8   0  16        0.02        2.76      3.88 o 
   9   0  16        1.67       -3.69      3.85 o 
  -9   1  16        2.16       -3.87      3.87 o 
  -8   1  16       17.34       29.42      8.39 o 
  -7   1  16        9.36        9.08      3.95 o 
  -6   1  16       41.64       47.65      6.12 o 
  -5   1  16      220.34      213.53      6.86 o 
  -4   1  16       26.64       28.97      2.59 o 
  -3   1  16       78.78       77.76      3.71 o 
  -2   1  16      325.50      299.86      5.57 o 
  -1   1  16      171.13      183.43      3.54 o 
   0   1  16      742.77      712.32     13.29 o 
   1   1  16      162.64      167.13      4.53 o 
   2   1  16      333.07      310.90      6.85 o 
   3   1  16       74.69       76.31      5.31 o 
   4   1  16       25.96       32.64      3.17 o 
   5   1  16      221.04      211.00      6.81 o 
   6   1  16       41.60       47.98      5.07 o 
   7   1  16        8.93        5.53      3.65 o 
   8   1  16       17.32       23.20      6.06 o 
   9   1  16        2.01        5.98      5.75 o 
  -9   2  16       42.00       35.82      9.37 o 
  -8   2  16        2.91        4.88      4.16 o 
  -7   2  16       16.43        9.73      4.12 o 
  -6   2  16       11.34        8.58      3.78 o 
  -5   2  16       14.21       10.70      2.73 o 
  -4   2  16       55.94       56.68      3.30 o 
  -3   2  16      245.99      253.28      6.71 o 
  -2   2  16      185.50      198.92      5.50 o 
  -1   2  16       15.96       16.41      1.66 o 
   0   2  16       65.28       67.61      7.10 o 
   1   2  16       13.79       16.61      2.58 o 
   2   2  16      183.85      191.92      5.20 o 
   3   2  16      253.92      244.61      6.56 o 
   4   2  16       51.59       41.72      3.62 o 
   5   2  16       14.80       12.57      2.86 o 
   6   2  16       10.43        8.63      3.30 o 
   7   2  16       15.94       23.63      5.76 o 
   8   2  16        3.21       10.61      4.95 o 
   9   2  16       41.81       54.75      8.78 o 
  -9   3  16        3.83        5.81     10.95 o 
  -8   3  16       49.52       48.61      8.13 o 
  -7   3  16       31.03       39.06      7.04 o 
  -6   3  16       60.84       52.10      5.62 o 
  -5   3  16       81.79       91.20      6.42 o 
  -4   3  16       39.91       40.42      3.20 o 
  -3   3  16      161.92      165.07      5.44 o 
  -2   3  16      588.55      578.80     12.36 o 
  -1   3  16       96.83       97.13      4.46 o 
   0   3  16      513.61      512.81     10.62 o 
   1   3  16       96.89       90.51      6.70 o 
   2   3  16      585.48      572.89     14.34 o 
   3   3  16      160.88      152.22      5.40 o 
   4   3  16       38.17       36.00      5.46 o 
   5   3  16       81.00       80.87      8.03 o 
   6   3  16       59.67       56.03      6.86 o 
   7   3  16       31.48       40.12      6.67 o 
   8   3  16       49.55       59.41      8.19 o 
   9   3  16        3.76        3.87      5.67 o 
  -9   4  16       30.36       35.20      8.00 o 
  -8   4  16        9.92       11.16      5.97 o 
  -7   4  16       51.22       74.89      8.86 o 
  -6   4  16        0.02        6.28      4.87 o 
  -5   4  16       62.07       71.12      3.78 o 
  -4   4  16       81.07       79.66      5.11 o 
  -3   4  16      430.09      417.75     10.98 o 
  -2   4  16      111.30      107.52      7.32 o 
  -1   4  16        8.54        7.50      1.89 o 
   0   4  16       26.05        9.93      4.97 o 
   1   4  16        7.97        8.35      4.97 o 
   2   4  16      111.00      101.15     10.84 o 
   3   4  16      431.01      437.58     20.10 o 
   4   4  16       82.10       72.17      6.98 o 
   5   4  16       65.13       54.55      6.70 o 
   6   4  16        0.00       -4.97      4.97 o 
   7   4  16       51.19       43.35     10.84 o 
   8   4  16       10.28       -4.74      6.77 o 
   9   4  16       30.21       28.00     10.16 o 
  -8   5  16        6.61       -2.55      5.98 o 
  -7   5  16        9.07        2.54     10.39 o 
  -6   5  16       47.61       39.63      6.94 o 
  -5   5  16       35.03       36.10      3.37 o 
  -4   5  16        7.41       10.11      2.98 o 
  -3   5  16       49.82       57.74      5.75 o 
  -2   5  16      172.79      181.08     11.97 o 
  -1   5  16      356.39      337.55     16.93 o 
   0   5  16       11.10        5.19      5.42 o 
   1   5  16      358.53      366.68     18.06 o 
   2   5  16      175.07      172.95     12.87 o 
   3   5  16       53.26       57.58      9.03 o 
   4   5  16        6.83        2.62      3.79 o 
   5   5  16       34.07       30.82      3.80 o 
   6   5  16       48.63       46.51     10.39 o 
   7   5  16        8.74       10.61      7.90 o 
   8   5  16        6.46        1.13      8.13 o 
  -8   6  16        3.64        3.01      5.72 o 
  -7   6  16       12.65        8.85      6.77 o 
  -6   6  16        2.16        1.27      5.03 o 
  -5   6  16       37.95       38.58      6.21 o 
  -4   6  16       15.73       13.63      3.72 o 
  -3   6  16       23.92       19.19      5.64 o 
  -2   6  16       64.18       70.67      9.26 o 
  -1   6  16      204.62      176.34     12.19 o 
   0   6  16        0.22        7.68      5.64 o 
   1   6  16      210.43      183.34     13.32 o 
   2   6  16       63.86       59.61      9.93 o 
   3   6  16       25.96       25.74      7.45 o 
   4   6  16       15.74        8.34      4.66 o 
   5   6  16       37.91       33.27      4.09 o 
   6   6  16        2.34       10.49      5.26 o 
   7   6  16       12.09        6.55      7.90 o 
   8   6  16        3.62        2.03      8.35 o 
  -7   7  16        2.10        2.71      5.75 o 
  -6   7  16       12.13       32.74     10.16 o 
  -5   7  16       46.64       60.90      5.29 o 
  -4   7  16       43.70       56.84     13.32 o 
  -3   7  16        3.53        2.03      4.74 o 
  -2   7  16       59.20       69.54      9.48 o 
  -1   7  16       62.50       54.87      8.58 o 
   0   7  16       98.61       91.22     11.29 o 
   1   7  16       61.90       56.22      9.93 o 
   2   7  16       60.31       54.64     10.39 o 
   3   7  16        3.09        3.16      6.10 o 
   4   7  16       43.79       59.26      5.75 o 
   5   7  16       47.14       67.21      6.30 o 
   6   7  16       12.17       12.74      6.10 o 
   7   7  16        1.93       -3.61      7.23 o 
  -6   8  16       18.13       10.39      9.93 o 
  -5   8  16        5.56        9.03      3.53 o 
  -4   8  16       16.33       11.29      5.42 o 
  -3   8  16       24.67       29.80      7.23 o 
  -2   8  16       37.41       26.19      7.00 o 
  -1   8  16        3.73        4.06      5.19 o 
   0   8  16        2.22        3.16      5.64 o 
   1   8  16        3.47       -0.23      5.87 o 
   2   8  16       37.23       29.80      8.35 o 
   3   8  16       24.25       43.28      6.52 o 
   4   8  16       15.31       11.14      4.06 o 
   5   8  16        5.43        7.61      3.48 o 
   6   8  16       18.87       17.66      6.75 o 
  -5   9  16       13.52       17.84      9.71 o 
  -4   9  16        8.13       15.58      5.64 o 
  -3   9  16        6.77       -4.97      4.97 o 
  -2   9  16       19.02       20.77      7.23 o 
  -1   9  16        0.21        2.26      6.10 o 
   0   9  16       51.60       51.25     10.61 o 
   1   9  16        0.12        0.00      6.10 o 
   2   9  16       18.39       18.19      5.74 o 
   3   9  16        6.42       10.47      5.64 o 
   4   9  16        8.51        4.52      4.07 o 
   5   9  16       13.68       14.09      4.17 o 
  -3  10  16        4.65        6.77      6.32 o 
  -2  10  16       12.40       30.71      8.58 o 
  -1  10  16        0.43       -4.06      5.64 o 
   0  10  16       30.24       25.88      6.43 o 
   1  10  16        0.53       -1.62      5.17 o 
   2  10  16       12.25       13.16      5.75 o 
   3  10  16        4.99        6.10      5.43 o 
   1   0  17       61.29       50.23      3.86 o 
   2   0  17       23.96       26.10      2.36 o 
   3   0  17      264.34      246.02      5.83 o 
   4   0  17      300.34      290.58      8.83 o 
   5   0  17       15.55       33.48      4.03 o 
   6   0  17      341.82      313.72     10.68 o 
   7   0  17        0.47       -1.20      5.15 o 
   8   0  17       10.68       15.65      4.78 o 
   9   0  17        4.69        0.18      4.30 o 
  -9   1  17       46.39       58.82      7.20 o 
  -8   1  17        0.37        2.89      3.74 o 
  -7   1  17       85.98       85.71      7.12 o 
  -6   1  17       11.78       12.50      3.86 o 
  -5   1  17      149.85      137.15      6.22 o 
  -4   1  17      150.50      148.38      5.45 o 
  -3   1  17       99.32      104.19      3.80 o 
  -2   1  17      113.12      102.73      3.15 o 
  -1   1  17      148.05      154.62      3.16 o 
   0   1  17       23.62       23.64      2.27 o 
   1   1  17      147.41      153.88      4.43 o 
   2   1  17      114.18      110.18      5.47 o 
   3   1  17       99.90      101.20      6.90 o 
   4   1  17      153.46      160.97      7.72 o 
   5   1  17      146.54      146.00      6.24 o 
   6   1  17       12.84        6.86      6.14 o 
   7   1  17       86.11       94.02      7.46 o 
   8   1  17        0.45       -0.68      4.63 o 
   9   1  17       46.89       50.21      8.92 o 
  -9   2  17        2.73        1.26      8.35 o 
  -8   2  17       27.35       20.11      5.16 o 
  -7   2  17       10.83        2.86      3.62 o 
  -6   2  17       14.36       15.37      4.21 o 
  -5   2  17       50.78       49.57      4.04 o 
  -4   2  17      121.05      127.89      4.67 o 
  -3   2  17       57.14       60.73      3.75 o 
  -2   2  17      107.60      105.16      4.50 o 
  -1   2  17      182.40      170.16      4.40 o 
   0   2  17      185.77      159.79      5.42 o 
   1   2  17      186.37      174.27      4.53 o 
   2   2  17      103.80      108.87      5.70 o 
   3   2  17       57.67       62.10      3.84 o 
   4   2  17      124.27      123.05      5.46 o 
   5   2  17       50.05       46.81      3.97 o 
   6   2  17       14.55       15.28      3.74 o 
   7   2  17       10.87        7.13      4.62 o 
   8   2  17       27.06       20.75      6.77 o 
   9   2  17        2.70       -0.27      5.30 o 
  -9   3  17       16.98       12.69      6.61 o 
  -8   3  17       60.50       64.92      8.87 o 
  -7   3  17        7.96        5.52      5.08 o 
  -6   3  17       30.71       38.01      5.00 o 
  -5   3  17        4.76        2.41      2.65 o 
  -4   3  17      148.13      131.82      5.12 o 
  -3   3  17      113.49      120.50      4.92 o 
  -2   3  17      416.58      394.04      9.53 o 
  -1   3  17       38.55       32.22      2.86 o 
   0   3  17      504.11      515.54     10.82 o 
   1   3  17       37.33       29.71      3.19 o 
   2   3  17      413.34      374.08      8.64 o 
   3   3  17      115.32      112.89      4.83 o 
   4   3  17      141.69      124.58      6.34 o 
   5   3  17        5.27        5.91      3.04 o 
   6   3  17       31.92       42.43      7.11 o 
   7   3  17        8.43        4.85      4.66 o 
   8   3  17       60.49       59.41      8.33 o 
   9   3  17       17.08       18.35      6.70 o 
  -8   4  17       18.27       16.06      6.27 o 
  -7   4  17       21.22       15.81      5.88 o 
  -6   4  17        0.53       -4.23      4.23 o 
  -5   4  17        7.39        6.70      2.19 o 
  -4   4  17      123.67      115.08      5.92 o 
  -3   4  17       97.73      103.96      6.04 o 
  -2   4  17      817.47      783.21     20.42 o 
  -1   4  17        1.63        0.79      3.35 o 
   0   4  17       14.28       10.42      4.97 o 
   1   4  17        1.14        3.39      4.74 o 
   2   4  17      806.60      774.68     29.80 o 
   3   4  17      102.47       97.31     11.06 o 
   4   4  17      121.44      118.51      9.08 o 
   5   4  17        7.26        6.77      7.11 o 
   6   4  17        0.51        4.74      6.32 o 
   7   4  17       21.21       22.13      8.81 o 
   8   4  17       18.40       19.42      9.26 o 
  -8   5  17        7.60        9.37      6.56 o 
  -7   5  17        0.46        0.74      5.46 o 
  -6   5  17        9.51        3.30      4.78 o 
  -5   5  17        4.04        4.47      3.84 o 
  -4   5  17        9.73       17.28      4.39 o 
  -3   5  17       35.86       39.54      5.17 o 
  -2   5  17      197.06      223.05      9.95 o 
  -1   5  17       97.73      106.80     11.06 o 
   0   5  17      273.40      247.24     14.68 o 
   1   5  17      100.07       92.12     10.61 o 
   2   5  17      197.90      222.63     15.13 o 
   3   5  17       33.04       43.58      8.81 o 
   4   5  17        9.53        7.60      4.23 o 
   5   5  17        3.19        1.17      5.44 o 
   6   5  17        9.34       13.77      7.68 o 
   7   5  17        0.62       10.61      7.90 o 
   8   5  17        7.52       -7.00      8.13 o 
  -7   6  17        2.77        1.65      5.63 o 
  -6   6  17        9.26        7.56      5.43 o 
  -5   6  17        0.25       -2.30      2.30 o 
  -4   6  17       24.00       20.74      6.43 o 
  -3   6  17       70.29       74.74      9.03 o 
  -2   6  17       11.45        5.87      5.19 o 
  -1   6  17       84.95       96.64     10.84 o 
   0   6  17        4.47        4.06      4.97 o 
   1   6  17       85.00       86.25     10.84 o 
   2   6  17       12.79        4.06      6.10 o 
   3   6  17       68.10       95.73     11.97 o 
   4   6  17       24.92       30.74      7.34 o 
   5   6  17        0.29        1.28      2.77 o 
   6   6  17        9.07       16.48      7.68 o 
   7   6  17        2.88        2.26      6.77 o 
  -7   7  17       10.76       12.01      6.86 o 
  -6   7  17       23.53       28.90     10.61 o 
  -5   7  17       23.94       20.61      3.91 o 
  -4   7  17       22.70       29.86      9.03 o 
  -3   7  17        9.67        1.81      4.52 o 
  -2   7  17       31.43       13.55      6.32 o 
  -1   7  17       24.87       16.48      6.55 o 
   0   7  17      200.89      150.37     14.22 o 
   1   7  17       24.91       13.55      6.77 o 
   2   7  17       30.00       35.45      8.58 o 
   3   7  17        9.85        3.39      6.55 o 
   4   7  17       23.66       30.06      6.22 o 
   5   7  17       23.63       29.09      5.12 o 
   6   7  17       22.71       31.84      9.71 o 
   7   7  17       10.60       23.48     10.84 o 
  -6   8  17        9.26       16.71      9.71 o 
  -5   8  17        3.13        7.80      4.29 o 
  -4   8  17       14.37       17.51      4.96 o 
  -3   8  17        0.00        1.81      5.19 o 
  -2   8  17       11.89       21.68      6.55 o 
  -1   8  17       10.01       13.77      6.77 o 
   0   8  17       43.36       39.29      8.58 o 
   1   8  17       10.24       11.52      7.00 o 
   2   8  17       12.49       25.74      9.26 o 
   3   8  17        0.01        1.01      4.50 o 
   4   8  17       13.63       15.89      6.42 o 
   5   8  17        3.18        6.21      3.70 o 
   6   8  17        9.03       17.04      6.77 o 
  -5   9  17       13.07        9.93      9.48 o 
  -4   9  17       14.99       13.55      5.87 o 
  -3   9  17       15.35       10.61      6.32 o 
  -2   9  17       25.73       31.38      8.35 o 
  -1   9  17       27.83       25.97      8.13 o 
   0   9  17       41.97       49.67      9.93 o 
   1   9  17       28.16       19.64      8.35 o 
   2   9  17       26.04       26.69      6.29 o 
   3   9  17       15.14       11.39      5.64 o 
   4   9  17       14.86       12.50      4.50 o 
   5   9  17       13.14       17.64      4.38 o 
  -3  10  17        1.98       -2.26      5.64 o 
  -2  10  17       11.21       14.68      7.68 o 
  -1  10  17       24.76       21.68      8.35 o 
   0  10  17        0.80        0.90      6.55 o 
   1  10  17       25.00       32.85     15.69 o 
   2  10  17       11.30        7.87      9.03 o 
   3  10  17        2.21       -2.43      4.60 o 
   0   0  18      221.77      215.59      7.35 o 
   1   0  18       28.55       32.83      3.15 o 
   2   0  18      137.92      147.98      4.38 o 
   3   0  18       90.16       80.34      3.98 o 
   4   0  18      192.54      205.96      6.48 o 
   5   0  18       85.38       67.40      4.71 o 
   6   0  18       14.70       13.00      3.89 o 
   7   0  18      101.94       93.58      7.33 o 
   8   0  18       14.19       21.01      5.03 o 
   9   0  18       10.58        9.50      4.72 o 
  -9   1  18        7.98        7.95      5.71 o 
  -8   1  18        6.52        5.01      4.08 o 
  -7   1  18       21.27        1.99      5.58 o 
  -6   1  18        5.44        3.01      4.13 o 
  -5   1  18       49.89       47.71      4.13 o 
  -4   1  18       76.52       65.46      3.69 o 
  -3   1  18       30.02       30.60      2.42 o 
  -2   1  18      116.01      116.17      3.38 o 
  -1   1  18      126.93      117.15      2.52 o 
   0   1  18      353.14      293.04     11.54 o 
   1   1  18      131.38      125.10      4.07 o 
   2   1  18      120.74      122.43      6.27 o 
   3   1  18       27.57       26.70      2.60 o 
   4   1  18       80.73       78.63      4.62 o 
   5   1  18       52.04       54.90      4.28 o 
   6   1  18        6.09       11.77      4.89 o 
   7   1  18       21.66       15.73      4.42 o 
   8   1  18        6.57       12.55      4.54 o 
   9   1  18        7.94       12.97      6.15 o 
  -9   2  18        5.85       17.64      6.61 o 
  -8   2  18        5.73        7.04      4.30 o 
  -7   2  18       37.79       34.78      5.74 o 
  -6   2  18       11.56       12.13      5.09 o 
  -5   2  18       62.23       74.71      5.57 o 
  -4   2  18      114.59      121.61      7.13 o 
  -3   2  18      237.85      257.01      6.81 o 
  -2   2  18      161.10      152.62      5.24 o 
  -1   2  18       32.48       31.34      2.30 o 
   0   2  18      586.61      566.59     13.91 o 
   1   2  18       29.77       26.76      2.21 o 
   2   2  18      157.91      144.18      6.00 o 
   3   2  18      240.51      252.35      6.83 o 
   4   2  18      111.52      109.88      6.93 o 
   5   2  18       62.30       76.02      4.98 o 
   6   2  18       12.39       11.86      3.55 o 
   7   2  18       37.23       41.61      6.68 o 
   8   2  18        5.48       -1.48      4.34 o 
   9   2  18        5.68        7.04      5.49 o 
  -9   3  18       10.97       17.12      7.02 o 
  -8   3  18       36.15       41.05     10.50 o 
  -7   3  18       19.78       24.43      6.22 o 
  -6   3  18       20.05       14.37      3.93 o 
  -5   3  18       43.22       36.55      3.84 o 
  -4   3  18       37.95       43.57      3.49 o 
  -3   3  18      141.63      115.93      5.61 o 
  -2   3  18      460.60      448.93     16.19 o 
  -1   3  18      254.41      249.22      7.01 o 
   0   3  18      172.74      163.62      5.14 o 
   1   3  18      257.61      244.96      7.33 o 
   2   3  18      467.91      460.37     10.00 o 
   3   3  18      135.26      116.85      5.52 o 
   4   3  18       38.50       37.49      4.02 o 
   5   3  18       40.79       36.46      4.32 o 
   6   3  18       20.33       12.97      4.34 o 
   7   3  18       20.61       17.12      5.37 o 
   8   3  18       36.09       33.71      9.93 o 
   9   3  18       11.11        8.20      8.92 o 
  -8   4  18       91.13      109.29     24.16 o 
  -7   4  18        4.39        2.87      5.24 o 
  -6   4  18       35.43       34.30      6.54 o 
  -5   4  18       17.27       24.21      3.16 o 
  -4   4  18       14.26       25.04      4.26 o 
  -3   4  18        8.38        8.73      3.00 o 
  -2   4  18       16.45       13.12      3.89 o 
  -1   4  18       31.22       35.55      7.00 o 
   0   4  18      227.17      263.81     16.26 o 
   1   4  18       30.24       27.09      7.23 o 
   2   4  18       16.16       22.13      6.32 o 
   3   4  18        7.31        3.84      5.19 o 
   4   4  18       14.54       15.94      4.85 o 
   5   4  18       18.25       37.60     11.85 o 
   6   4  18       35.23       35.90      9.26 o 
   7   4  18        4.47       10.61      7.68 o 
   8   4  18       91.77       86.25     15.13 o 
  -8   5  18        0.26       -1.39      5.83 o 
  -7   5  18       16.67       11.68      5.97 o 
  -6   5  18       31.91       17.87      6.15 o 
  -5   5  18        3.49        1.46      2.32 o 
  -4   5  18       19.41       20.54      3.51 o 
  -3   5  18      216.40      220.97      9.77 o 
  -2   5  18      346.63      354.29     17.61 o 
  -1   5  18      254.89      272.30     15.35 o 
   0   5  18       21.36       30.48      7.00 o 
   1   5  18      253.28      240.46     15.13 o 
   2   5  18      340.15      342.97     18.51 o 
   3   5  18      218.90      230.30     15.81 o 
   4   5  18       17.84       14.06      5.98 o 
   5   5  18        3.46        1.79      4.30 o 
   6   5  18       32.52       36.80      9.93 o 
   7   5  18       16.68        4.97      7.68 o 
   8   5  18        0.29        9.26      8.58 o 
  -7   6  18        0.93       -0.59      5.30 o 
  -6   6  18       11.43       13.21      6.89 o 
  -5   6  18        0.18        0.13      2.71 o 
  -4   6  18        3.41        1.47      3.42 o 
  -3   6  18       41.44       39.74      7.23 o 
  -2   6  18       98.07      100.93     11.06 o 
  -1   6  18       32.04       37.48      7.45 o 
   0   6  18       43.39       34.77      8.13 o 
   1   6  18       32.22       33.87      8.35 o 
   2   6  18       97.38       89.19     11.52 o 
   3   6  18       41.59       50.12      9.71 o 
   4   6  18        3.21        3.89      5.19 o 
   5   6  18        0.20        4.40      2.91 o 
   6   6  18       11.92        7.45      7.45 o 
   7   6  18        0.99        9.03      8.81 o 
  -7   7  18        0.72        5.78      6.22 o 
  -6   7  18       13.63       24.84     10.84 o 
  -5   7  18       19.60       28.03      4.46 o 
  -4   7  18        7.82       10.53      4.24 o 
  -3   7  18        1.99       -3.39      4.29 o 
  -2   7  18       14.73        7.68      5.42 o 
  -1   7  18        6.87        7.68      5.42 o 
   0   7  18        7.57        3.84      5.42 o 
   1   7  18        6.48        2.48      6.10 o 
   2   7  18       15.46       24.16      7.90 o 
   3   7  18        1.70        1.58      6.32 o 
   4   7  18        8.52        7.18      3.58 o 
   5   7  18       19.60       18.01      4.11 o 
   6   7  18       13.23       11.29      8.35 o 
   7   7  18        0.66       -4.97      7.00 o 
  -6   8  18        6.41        7.90      9.48 o 
  -5   8  18       11.64       17.84      3.89 o 
  -4   8  18        6.36        3.74      4.30 o 
  -3   8  18       51.25       55.54      9.26 o 
  -2   8  18        9.18        8.35      5.64 o 
  -1   8  18       43.31       36.13      8.58 o 
   0   8  18        5.16       -1.13      6.32 o 
   1   8  18       44.31       57.35     10.61 o 
   2   8  18        9.17        8.58      7.23 o 
   3   8  18       51.72       56.00     11.29 o 
   4   8  18        6.23        9.09      6.05 o 
   5   8  18       11.26       10.92      3.96 o 
   6   8  18        6.63        7.90      8.58 o 
  -4   9  18        7.23        7.93      5.87 o 
  -3   9  18       11.98       17.39      7.00 o 
  -2   9  18        4.65        4.97      6.32 o 
  -1   9  18       10.13        8.35      7.00 o 
   0   9  18        0.31        0.90      5.64 o 
   1   9  18        9.97       -5.87      5.87 o 
   2   9  18        4.55        2.92      4.78 o 
   3   9  18       12.48       11.01      5.75 o 
   4   9  18        7.41        7.74      6.05 o 
  -2  10  18        2.32        4.74      6.55 o 
  -1  10  18       11.37        1.58      6.77 o 
   0  10  18       25.59       22.35      8.58 o 
   1  10  18       11.37        2.29      5.56 o 
   2  10  18        2.07       -5.98      7.23 o 
   1   0  19       23.67       27.65      3.14 o 
   2   0  19        5.05        5.58      2.23 o 
   3   0  19       53.31       45.75      3.18 o 
   4   0  19       95.27      115.46      6.03 o 
   5   0  19       95.49       83.69      5.30 o 
   6   0  19       98.83      100.66      7.15 o 
   7   0  19        1.86        3.47      3.66 o 
   8   0  19        8.66       -0.70      4.08 o 
   9   0  19        3.68        3.25      4.72 o 
  -9   1  19        8.03        9.82      5.14 o 
  -8   1  19       16.41       13.00      4.53 o 
  -7   1  19        2.95       -0.29      3.49 o 
  -6   1  19       27.84       21.54      4.40 o 
  -5   1  19       38.10       43.82      4.11 o 
  -4   1  19        0.15       -0.35      1.85 o 
  -3   1  19        4.11        5.43      2.02 o 
  -2   1  19      139.32      136.69      4.69 o 
  -1   1  19      695.01      714.92     10.03 o 
   0   1  19       79.82       92.33      6.34 o 
   1   1  19      694.24      726.22     13.30 o 
   2   1  19      139.44      136.32      4.86 o 
   3   1  19        3.91        3.84      1.95 o 
   4   1  19        0.06       -0.83      2.06 o 
   5   1  19       37.65       47.05      4.86 o 
   6   1  19       27.83       34.93      4.90 o 
   7   1  19        3.02        4.36      3.76 o 
   8   1  19       16.83       19.62      4.85 o 
   9   1  19        7.79       10.30      5.95 o 
  -9   2  19       21.08       24.36      7.32 o 
  -8   2  19       14.04       11.60      6.74 o 
  -7   2  19       54.75       59.42      6.86 o 
  -6   2  19       37.10       34.14      5.76 o 
  -5   2  19       76.21       82.71      5.96 o 
  -4   2  19       54.60       53.09      5.08 o 
  -3   2  19       37.17       40.96      3.40 o 
  -2   2  19      586.36      586.55     11.33 o 
  -1   2  19      442.59      442.59      8.40 o 
   0   2  19      139.62      123.93      5.37 o 
   1   2  19      436.57      427.28      8.30 o 
   2   2  19      581.80      580.42     12.28 o 
   3   2  19       36.92       35.84      3.19 o 
   4   2  19       54.87       42.01      3.68 o 
   5   2  19       73.16       75.84      5.01 o 
   6   2  19       38.09       47.04      5.21 o 
   7   2  19       54.32       60.55      7.73 o 
   8   2  19       14.24       14.84      6.04 o 
   9   2  19       21.66       17.32      6.33 o 
  -8   3  19       21.86       25.82     10.95 o 
  -7   3  19       69.92       74.76      7.18 o 
  -6   3  19        4.69        9.04      3.69 o 
  -5   3  19       25.23       26.05      3.33 o 
  -4   3  19       24.29       24.52      2.97 o 
  -3   3  19       30.81       31.16      3.39 o 
  -2   3  19       39.82       36.06      3.33 o 
  -1   3  19       38.66       38.80      3.77 o 
   0   3  19       31.00       24.24      2.58 o 
   1   3  19       43.91       48.89      4.03 o 
   2   3  19       39.15       39.97      4.85 o 
   3   3  19       28.18       28.69      4.25 o 
   4   3  19       24.24       23.79      3.52 o 
   5   3  19       26.18       25.88      4.08 o 
   6   3  19        4.67        4.36      3.96 o 
   7   3  19       70.10       71.80      8.39 o 
   8   3  19       21.79       18.72     10.16 o 
  -8   4  19        6.54       16.15      7.07 o 
  -7   4  19        4.96       11.04      5.56 o 
  -6   4  19       45.84       54.14      8.13 o 
  -5   4  19       48.52       47.85      4.17 o 
  -4   4  19      285.82      284.35      9.23 o 
  -3   4  19       10.80        8.92      3.06 o 
  -2   4  19      148.57      149.92      9.60 o 
  -1   4  19       90.73      100.21      7.98 o 
   0   4  19        0.93        0.11      3.19 o 
   1   4  19       89.88       88.28     10.61 o 
   2   4  19      148.64      136.15     12.87 o 
   3   4  19       11.42        0.23      4.74 o 
   4   4  19      288.96      279.22     14.11 o 
   5   4  19       49.67       35.91      8.81 o 
   6   4  19       45.10       47.64     10.61 o 
   7   4  19        4.73       21.00      8.81 o 
   8   4  19        6.23        3.16      7.90 o 
  -8   5  19       16.82       11.82      6.39 o 
  -7   5  19       23.53       20.32     15.01 o 
  -6   5  19        8.84       15.07      5.74 o 
  -5   5  19        3.37        5.85      2.86 o 
  -4   5  19       34.67       38.09      4.51 o 
  -3   5  19       70.69       56.79     12.64 o 
  -2   5  19       69.90       75.90     12.19 o 
  -1   5  19        6.74       11.97      5.64 o 
   0   5  19       20.65       13.32      5.87 o 
   1   5  19        6.78        1.35      5.19 o 
   2   5  19       71.02       79.93     10.61 o 
   3   5  19       70.94       56.67      9.71 o 
   4   5  19       34.86       34.79      5.99 o 
   5   5  19        3.34        4.31      4.62 o 
   6   5  19        8.43        4.97      7.00 o 
   7   5  19       23.42       21.90      9.71 o 
   8   5  19       17.15       11.97      9.03 o 
  -7   6  19       13.17       21.85     14.68 o 
  -6   6  19        4.98        3.42      5.53 o 
  -5   6  19        6.78        9.09      3.41 o 
  -4   6  19       83.28       86.97      7.54 o 
  -3   6  19       41.00       44.71      7.68 o 
  -2   6  19       85.86       99.57     11.29 o 
  -1   6  19       10.18       14.22      6.10 o 
   0   6  19      122.60      122.15     12.64 o 
   1   6  19       10.67       11.52      5.87 o 
   2   6  19       87.36       87.61     11.74 o 
   3   6  19       41.01       38.84      9.48 o 
   4   6  19       82.45       85.11      8.94 o 
   5   6  19        6.87        5.30      3.25 o 
   6   6  19        4.96       12.64      7.90 o 
   7   6  19       13.03       20.55      9.48 o 
  -6   7  19        0.61       -4.98      4.98 o 
  -5   7  19       31.47       44.49      6.89 o 
  -4   7  19        9.16        9.12      4.38 o 
  -3   7  19       61.80       67.51      9.48 o 
  -2   7  19        9.41        2.48      4.97 o 
  -1   7  19      105.36       85.80     10.84 o 
   0   7  19       87.60       89.41     11.97 o 
   1   7  19      102.77      108.15     12.87 o 
   2   7  19        8.95        8.13      6.55 o 
   3   7  19       61.75       51.25     10.39 o 
   4   7  19        8.92        3.61      5.19 o 
   5   7  19       31.62       42.37      5.12 o 
   6   7  19        0.57       -5.64      7.68 o 
  -5   8  19        5.12       10.58      3.91 o 
  -4   8  19        6.67        3.63      4.26 o 
  -3   8  19       13.35        8.58      5.64 o 
  -2   8  19       10.42       17.39      6.77 o 
  -1   8  19       22.95       22.35      7.68 o 
   0   8  19        0.22        4.29      6.77 o 
   1   8  19       22.39       29.58      9.26 o 
   2   8  19       10.54       25.29      8.58 o 
   3   8  19       13.07       21.90      8.81 o 
   4   8  19        6.58        7.04      4.28 o 
   5   8  19        5.14       11.26      3.86 o 
  -4   9  19        1.64       -2.90      8.92 o 
  -3   9  19       18.59       24.16      7.45 o 
  -2   9  19        6.49        4.97      6.55 o 
  -1   9  19        0.40        0.68      6.10 o 
   0   9  19        1.49       -2.71      5.64 o 
   1   9  19        0.29        5.19      7.45 o 
   2   9  19        6.54       14.22      8.13 o 
   3   9  19       18.85       22.70      6.67 o 
   4   9  19        1.83        0.03      3.95 o 
  -1  10  19       20.12       18.97      8.13 o 
   0  10  19       14.20       16.03      7.68 o 
   1  10  19       20.14       11.52      6.23 o 
   0   0  20       69.23       71.74      4.79 o 
   1   0  20        0.37        2.59      2.10 o 
   2   0  20      206.10      179.11      6.71 o 
   3   0  20       40.41       43.13      3.27 o 
   4   0  20      308.77      309.41     13.74 o 
   5   0  20       80.86       80.99      5.28 o 
   6   0  20       10.20       12.73      3.88 o 
   7   0  20        0.75       -2.12      3.22 o 
   8   0  20        1.41       -0.54      3.52 o 
   9   0  20        1.77       -2.47      4.28 o 
  -9   1  20        0.82       -1.42      4.11 o 
  -8   1  20        2.19       -0.75      3.98 o 
  -7   1  20       24.52       13.23      4.42 o 
  -6   1  20       15.29       10.37      3.91 o 
  -5   1  20       19.91       19.27      4.46 o 
  -4   1  20      164.95      153.95      5.23 o 
  -3   1  20       99.91      101.41      4.54 o 
  -2   1  20       83.86       78.70      3.11 o 
  -1   1  20      608.05      574.24      8.42 o 
   0   1  20      292.42      297.60      7.35 o 
   1   1  20      613.75      597.31     10.69 o 
   2   1  20       81.96       78.10      4.08 o 
   3   1  20       96.91       94.46      6.01 o 
   4   1  20      167.25      166.14      5.98 o 
   5   1  20       19.68       18.65      3.31 o 
   6   1  20       15.39       17.97      4.06 o 
   7   1  20       25.31       29.47      5.05 o 
   8   1  20        2.06       -1.47      3.78 o 
   9   1  20        0.88       -4.49      6.10 o 
  -8   2  20        1.66        5.93      4.35 o 
  -7   2  20       14.10        3.79      4.62 o 
  -6   2  20        1.78        1.81      3.46 o 
  -5   2  20       41.22       38.16      3.97 o 
  -4   2  20       59.96       52.17      3.59 o 
  -3   2  20      362.55      353.15      8.47 o 
  -2   2  20       88.00       80.57      4.92 o 
  -1   2  20      529.09      474.52     10.27 o 
   0   2  20      219.60      212.55      6.79 o 
   1   2  20      525.12      467.29      8.88 o 
   2   2  20       89.66       87.91      4.81 o 
   3   2  20      359.74      350.27     10.66 o 
   4   2  20       62.22       53.37      4.11 o 
   5   2  20       41.51       44.27      4.15 o 
   6   2  20        2.03        1.00      3.04 o 
   7   2  20       14.35       22.18      5.86 o 
   8   2  20        1.63        0.45      4.37 o 
  -8   3  20       34.54       38.61      7.74 o 
  -7   3  20        0.94        5.46      4.26 o 
  -6   3  20       21.19       21.35      4.46 o 
  -5   3  20       46.23       38.48      3.65 o 
  -4   3  20       46.30       47.28      3.76 o 
  -3   3  20       39.33       43.59      3.72 o 
  -2   3  20      359.35      376.89      9.79 o 
  -1   3  20      343.21      327.22     10.26 o 
   0   3  20       16.40       12.12      2.20 o 
   1   3  20      345.30      337.61      9.35 o 
   2   3  20      356.05      358.34     23.14 o 
   3   3  20       37.30       38.83      5.20 o 
   4   3  20       47.46       48.39      5.25 o 
   5   3  20       44.83       44.10      4.81 o 
   6   3  20       20.81       22.46      5.15 o 
   7   3  20        1.10       -1.14      4.55 o 
   8   3  20       35.15       37.10      7.39 o 
  -8   4  20        6.70        0.79     11.52 o 
  -7   4  20       34.57       37.61      7.42 o 
  -6   4  20        8.23        4.71      5.42 o 
  -5   4  20        5.58        7.13      2.64 o 
  -4   4  20        5.15        6.41      3.01 o 
  -3   4  20       75.38       89.35     12.44 o 
  -2   4  20      126.04      124.63      8.81 o 
  -1   4  20       10.99        9.72      4.85 o 
   0   4  20      610.12      607.76     18.85 o 
   1   4  20       11.46       10.16      5.87 o 
   2   4  20      128.13      147.44     14.00 o 
   3   4  20       75.32       87.15     11.52 o 
   4   4  20        4.79        5.41      3.95 o 
   5   4  20        5.19        0.18      3.75 o 
   6   4  20        7.71        4.97      7.45 o 
   7   4  20       34.34       32.51      9.93 o 
   8   4  20        6.45        5.42      8.35 o 
  -7   5  20        1.81        4.38      5.72 o 
  -6   5  20       41.01       45.20      7.64 o 
  -5   5  20        3.12        1.41      5.64 o 
  -4   5  20       13.03       12.61      3.55 o 
  -3   5  20        7.14        3.92      4.06 o 
  -2   5  20       87.39       82.91      7.58 o 
  -1   5  20      146.09      140.44     13.32 o 
   0   5  20       67.00       66.61      9.93 o 
   1   5  20      145.22      138.41     13.32 o 
   2   5  20       90.08       79.70     11.52 o 
   3   5  20        6.89       12.64      6.32 o 
   4   5  20       13.28       23.20      5.51 o 
   5   5  20        2.98        3.39      4.21 o 
   6   5  20       41.77       44.71     10.84 o 
   7   5  20        1.90        4.97      7.68 o 
  -7   6  20       21.74        9.16      9.14 o 
  -6   6  20        7.71        5.13      5.72 o 
  -5   6  20        6.12        9.16      3.47 o 
  -4   6  20        0.14       -0.98      3.62 o 
  -3   6  20      135.15      152.86     13.32 o 
  -2   6  20       29.46       34.77      7.68 o 
  -1   6  20      400.88      426.29     21.22 o 
   0   6  20        1.92        6.55      5.42 o 
   1   6  20      402.58      440.06     22.58 o 
   2   6  20       28.14       27.55      8.35 o 
   3   6  20      133.81      139.99     15.13 o 
   4   6  20        0.14        2.71      4.47 o 
   5   6  20        5.99        5.94      3.50 o 
   6   6  20        7.81       24.84      9.48 o 
   7   6  20       21.90       19.87      9.71 o 
  -6   7  20        0.80       -2.80      5.40 o 
  -5   7  20       26.72       32.00      4.80 o 
  -4   7  20        2.48        3.43      4.22 o 
  -3   7  20        5.97       18.74      6.10 o 
  -2   7  20       17.04       18.06      6.77 o 
  -1   7  20        4.77        2.48      5.64 o 
   0   7  20      254.96      235.04     16.26 o 
   1   7  20        4.13        4.29      6.55 o 
   2   7  20       16.57        0.00      6.55 o 
   3   7  20        5.54       17.39      8.81 o 
   4   7  20        2.54        2.57      4.78 o 
   5   7  20       26.75       33.36      5.11 o 
   6   7  20        0.79        0.00      7.23 o 
  -5   8  20       16.38       13.98      4.11 o 
  -4   8  20       13.33       20.51      6.32 o 
  -3   8  20       30.58       16.26      7.00 o 
  -2   8  20        1.25       -2.26      5.64 o 
  -1   8  20       33.57       24.16      8.35 o 
   0   8  20       58.24       60.29     10.39 o 
   1   8  20       34.28       22.80      8.13 o 
   2   8  20        1.54       -1.35      7.23 o 
   3   8  20       31.30       32.51     10.16 o 
   4   8  20       12.90       22.59      4.85 o 
   5   8  20       16.59       16.97      7.89 o 
  -3   9  20        2.26        8.81      5.87 o 
  -2   9  20        8.32       15.13      7.45 o 
  -1   9  20        1.07       -5.87      5.87 o 
   0   9  20        1.40       -5.64      5.64 o 
   1   9  20        1.11        2.94      7.23 o 
   2   9  20        8.75       -6.77      6.77 o 
   3   9  20        2.25        4.54      5.46 o 
   1   0  21      431.37      484.49     18.93 o 
   2   0  21      114.61       99.35      4.20 o 
   3   0  21       23.03       23.82      2.74 o 
   4   0  21        4.15        3.76      2.58 o 
   5   0  21        0.54        3.50      2.67 o 
   6   0  21       65.72       65.25      6.16 o 
   7   0  21       39.47       38.55      5.33 o 
   8   0  21       60.63       64.37      7.03 o 
  -8   1  21        3.28       -2.96      3.91 o 
  -7   1  21       22.50       26.40      6.38 o 
  -6   1  21       41.61       47.39      5.60 o 
  -5   1  21       61.16       66.00      4.97 o 
  -4   1  21      146.51      143.92      5.38 o 
  -3   1  21       23.67       18.63      2.52 o 
  -2   1  21        7.30        6.40      2.28 o 
  -1   1  21      173.87      165.64      6.58 o 
   0   1  21      153.94      145.73      7.58 o 
   1   1  21      176.80      169.36      5.10 o 
   2   1  21        7.59        3.71      2.38 o 
   3   1  21       24.98       27.04      3.74 o 
   4   1  21      142.99      150.82      6.17 o 
   5   1  21       63.09       68.89      6.94 o 
   6   1  21       41.96       44.83     10.14 o 
   7   1  21       21.95       37.39      5.50 o 
   8   1  21        3.42        1.44      4.03 o 
  -8   2  21        3.64       -2.09      4.30 o 
  -7   2  21       10.02       11.31      4.52 o 
  -6   2  21        2.64        6.14      3.88 o 
  -5   2  21       24.59       33.87      5.28 o 
  -4   2  21        6.46        2.18      1.95 o 
  -3   2  21       21.34       18.70      2.89 o 
  -2   2  21       44.39       41.32      3.42 o 
  -1   2  21      232.29      212.35      7.36 o 
   0   2  21       88.10       93.08      5.00 o 
   1   2  21      231.38      217.65      5.40 o 
   2   2  21       40.83       39.42      3.88 o 
   3   2  21       21.75       25.28      2.99 o 
   4   2  21        6.08        5.56      2.61 o 
   5   2  21       25.04       33.42      4.76 o 
   6   2  21        2.72        1.14      3.15 o 
   7   2  21        9.63        7.68      4.79 o 
   8   2  21        3.73        6.70      5.46 o 
  -8   3  21        4.98        7.88      6.21 o 
  -7   3  21       33.71       46.55      6.02 o 
  -6   3  21       12.56        8.17      4.12 o 
  -5   3  21        6.46       11.20      2.65 o 
  -4   3  21       10.52       12.83      2.73 o 
  -3   3  21      108.69      109.34      5.14 o 
  -2   3  21       78.87       86.56      4.60 o 
  -1   3  21      306.81      296.06      8.29 o 
   0   3  21      225.41      209.78      5.24 o 
   1   3  21      303.47      292.07     13.17 o 
   2   3  21       82.34       90.67      6.72 o 
   3   3  21      107.40      106.92      7.65 o 
   4   3  21        9.68        6.82      4.25 o 
   5   3  21        6.63        4.99      3.03 o 
   6   3  21       13.12       17.91      7.68 o 
   7   3  21       34.36       40.10      7.34 o 
   8   3  21        4.75       12.37      6.45 o 
  -8   4  21        1.00        1.27      9.71 o 
  -7   4  21        1.46       -0.45      5.59 o 
  -6   4  21        0.19        5.40      5.65 o 
  -5   4  21        5.56       -0.97      2.60 o 
  -4   4  21        5.92        6.35      3.04 o 
  -3   4  21        2.12        0.23      3.03 o 
  -2   4  21       56.91       53.70      6.11 o 
  -1   4  21        4.87        6.28      3.73 o 
   0   4  21      212.16      182.91      9.65 o 
   1   4  21        5.84       19.87      7.00 o 
   2   4  21       59.79       49.00      9.03 o 
   3   4  21        2.28        1.13      4.97 o 
   4   4  21        6.34       12.06      7.34 o 
   5   4  21        5.64        7.09      4.62 o 
   6   4  21        0.16       -3.70      3.73 o 
   7   4  21        1.40        8.13      8.81 o 
   8   4  21        1.04        4.06      8.35 o 
  -7   5  21        3.44        0.53      5.83 o 
  -6   5  21        4.18       -2.22      4.85 o 
  -5   5  21       25.00       31.96      4.44 o 
  -4   5  21        3.08        1.23      3.09 o 
  -3   5  21       54.49       51.88      5.26 o 
  -2   5  21       17.48       22.25      4.99 o 
  -1   5  21        7.58       10.84      6.10 o 
   0   5  21      123.79      121.47     13.10 o 
   1   5  21        7.99       -0.90      5.42 o 
   2   5  21       17.33        7.68      6.32 o 
   3   5  21       56.35       67.06     10.84 o 
   4   5  21        3.04        4.06      4.23 o 
   5   5  21       25.71       24.90      6.11 o 
   6   5  21        4.03       11.06      8.35 o 
   7   5  21        3.34       13.10      8.81 o 
  -6   6  21       20.70       21.27      9.03 o 
  -5   6  21        5.06        5.99      4.06 o 
  -4   6  21        8.06       12.69      4.34 o 
  -3   6  21       27.47       29.35      7.00 o 
  -2   6  21       25.96       18.06      6.77 o 
  -1   6  21        8.11       16.26      6.55 o 
   0   6  21      165.74      163.24     15.58 o 
   1   6  21        9.42       22.35      7.68 o 
   2   6  21       26.83       35.90      8.81 o 
   3   6  21       28.64       17.61      7.23 o 
   4   6  21        7.88        5.82      5.04 o 
   5   6  21        4.76        5.13      4.88 o 
   6   6  21       20.61        9.93      8.81 o 
  -6   7  21       11.90        9.15      6.23 o 
  -5   7  21       17.18       17.96      5.19 o 
  -4   7  21       31.28       28.59      5.88 o 
  -3   7  21       25.10       28.00      7.23 o 
  -2   7  21       23.73        3.61      6.10 o 
  -1   7  21        1.79       -4.74      4.74 o 
   0   7  21        0.02       -4.74      4.74 o 
   1   7  21        2.05       -5.42      5.42 o 
   2   7  21       24.60       35.67      9.26 o 
   3   7  21       24.92       28.90      8.58 o 
   4   7  21       31.87       48.02      7.97 o 
   5   7  21       17.01       10.92      4.33 o 
   6   7  21       11.66       15.13      9.26 o 
  -5   8  21        3.70        7.03     13.10 o 
  -4   8  21        6.92        0.92      4.63 o 
  -3   8  21        2.08        3.61      5.64 o 
  -2   8  21       40.13       41.32      9.03 o 
  -1   8  21        0.91        1.81      6.55 o 
   0   8  21       15.35       13.32      7.00 o 
   1   8  21        0.89       -4.97      5.87 o 
   2   8  21       40.72       43.58     10.84 o 
   3   8  21        2.10       -1.81      7.45 o 
   4   8  21        6.87        8.51      5.18 o 
   5   8  21        3.66        3.06      3.80 o 
  -3   9  21        0.30       -2.26      5.42 o 
  -2   9  21        8.08        1.35      6.55 o 
  -1   9  21       14.85       22.58      9.03 o 
   0   9  21       20.06       14.90      8.13 o 
   1   9  21       15.33       30.48      9.71 o 
   2   9  21        8.33        9.03      8.81 o 
   3   9  21        0.29       -0.05      5.32 o 
   0   0  22       31.33       31.24      3.69 o 
   1   0  22       23.36       32.03      3.54 o 
   2   0  22      283.87      279.84      6.57 o 
   3   0  22        0.01       -1.76      1.76 o 
   4   0  22      132.94      112.09      5.83 o 
   5   0  22       14.98       12.38      3.07 o 
   6   0  22       16.67       13.32      3.88 o 
   7   0  22        2.49        6.47      3.91 o 
   8   0  22        2.38       -3.15      3.77 o 
  -8   1  22        1.82        1.42      4.38 o 
  -7   1  22        1.53        1.10      3.65 o 
  -6   1  22       74.93       77.65      6.69 o 
  -5   1  22       56.41       63.33      4.93 o 
  -4   1  22       44.24       50.18      3.67 o 
  -3   1  22      245.39      257.08      6.55 o 
  -2   1  22      115.89      107.90      5.96 o 
  -1   1  22      342.34      322.59      9.40 o 
   0   1  22       69.03       60.69      3.66 o 
   1   1  22      343.50      323.59      7.35 o 
   2   1  22      113.82      115.41      7.63 o 
   3   1  22      250.76      254.41      6.47 o 
   4   1  22       45.75       44.44      3.97 o 
   5   1  22       56.06       61.50      5.54 o 
   6   1  22       74.44       74.52      6.56 o 
   7   1  22        1.56        5.27      3.74 o 
   8   1  22        1.76       -1.67      3.73 o 
  -8   2  22        7.90       -3.92      3.92 o 
  -7   2  22        0.70       -0.77      3.78 o 
  -6   2  22        8.29        4.01      3.65 o 
  -5   2  22        4.93        4.24      2.84 o 
  -4   2  22        9.86       10.88      2.49 o 
  -3   2  22       19.67       22.00      3.09 o 
  -2   2  22      202.75      204.59      6.34 o 
  -1   2  22       35.98       44.09      5.34 o 
   0   2  22      477.03      486.06     11.52 o 
   1   2  22       35.16       36.23      2.43 o 
   2   2  22      207.34      192.30      5.78 o 
   3   2  22       19.57       21.43      2.94 o 
   4   2  22        9.61        9.39      2.66 o 
   5   2  22        4.99        6.00      2.85 o 
   6   2  22        7.68        8.96      4.22 o 
   7   2  22        0.77       -1.81      4.01 o 
   8   2  22        8.10       -1.82      9.03 o 
  -8   3  22       10.44       17.92      7.04 o 
  -7   3  22       13.84       17.14      5.04 o 
  -6   3  22       31.47       35.43      5.97 o 
  -5   3  22       37.72       41.18      3.87 o 
  -4   3  22       33.36       36.93      4.40 o 
  -3   3  22       72.71       70.93      4.76 o 
  -2   3  22       33.53       34.29      4.99 o 
  -1   3  22       15.29       19.02      2.90 o 
   0   3  22        1.48       -0.25      1.80 o 
   1   3  22       15.36       16.26      3.03 o 
   2   3  22       35.63       31.40      4.51 o 
   3   3  22       74.63       87.41      7.21 o 
   4   3  22       33.54       27.65      3.92 o 
   5   3  22       38.43       35.04      4.68 o 
   6   3  22       31.50       35.35      6.66 o 
   7   3  22       13.75       12.64      7.11 o 
   8   3  22       10.31        3.83      8.24 o 
  -7   4  22        2.00        1.38      7.00 o 
  -6   4  22       50.81       42.21      7.75 o 
  -5   4  22        0.98        1.71      2.63 o 
  -4   4  22       19.98       18.35      3.95 o 
  -3   4  22        2.52        0.63      3.61 o 
  -2   4  22      108.30       92.25      7.87 o 
  -1   4  22       54.24       44.72      8.47 o 
   0   4  22        0.12       -1.19      4.97 o 
   1   4  22       52.07       57.58      9.93 o 
   2   4  22      107.36       89.19     11.74 o 
   3   4  22        2.06       10.84      6.10 o 
   4   4  22       20.79       17.12      7.45 o 
   5   4  22        1.05       -3.88      3.88 o 
   6   4  22       49.83       47.64     10.84 o 
   7   4  22        1.84       -6.10      6.10 o 
  -7   5  22        2.15       -4.56      4.56 o 
  -6   5  22        5.76        5.18      5.35 o 
  -5   5  22        5.09       16.48      4.40 o 
  -4   5  22       12.04       14.19      5.69 o 
  -3   5  22       12.07       14.22      3.89 o 
  -2   5  22       13.42       12.81      4.55 o 
  -1   5  22       98.32      100.70     11.97 o 
   0   5  22        0.09       -3.16      5.64 o 
   1   5  22       94.52      116.05     13.32 o 
   2   5  22       13.64       10.39      6.55 o 
   3   5  22       11.75       25.74      8.35 o 
   4   5  22       11.70       10.22      5.08 o 
   5   5  22        4.99        2.15      7.34 o 
   6   5  22        5.53       13.10      8.13 o 
   7   5  22        2.04       -6.32      6.55 o 
  -6   6  22        1.61       -3.83      6.89 o 
  -5   6  22        0.61        1.95      3.32 o 
  -4   6  22       42.13       50.85      6.55 o 
  -3   6  22        6.91       16.71      6.55 o 
  -2   6  22       61.10       77.90     10.61 o 
  -1   6  22       50.12       33.19      7.90 o 
   0   6  22       30.06       36.35      9.03 o 
   1   6  22       49.37       59.16     10.39 o 
   2   6  22       61.45       47.19      9.48 o 
   3   6  22        7.23       18.74      8.35 o 
   4   6  22       41.27       49.69      7.82 o 
   5   6  22        0.48        0.33      4.62 o 
   6   6  22        1.54        4.06      7.90 o 
  -5   7  22        4.71        2.93      3.50 o 
  -4   7  22        5.85        5.94      8.24 o 
  -3   7  22       13.61       16.93      6.77 o 
  -2   7  22       60.19       71.12     10.61 o 
  -1   7  22        1.53       -3.84      4.97 o 
   0   7  22        3.75        6.32      6.55 o 
   1   7  22        1.58       -4.97      4.97 o 
   2   7  22       58.58       61.41     11.52 o 
   3   7  22       13.59       23.26      8.35 o 
   4   7  22        6.17       19.00      6.89 o 
   5   7  22        4.57       -2.97      3.48 o 
  -4   8  22        7.38       10.07      4.76 o 
  -3   8  22        2.50        0.68      5.42 o 
  -2   8  22        0.05        2.03      6.32 o 
  -1   8  22       12.37        5.42      7.45 o 
   0   8  22        1.78        3.16      5.87 o 
   1   8  22       11.75       12.42      7.68 o 
   2   8  22        0.10       -6.55      6.55 o 
   3   8  22        2.37       11.74      9.03 o 
   4   8  22        7.89        9.92      4.58 o 
  -2   9  22        0.00       -2.03      6.32 o 
  -1   9  22       26.65       25.97      9.03 o 
   0   9  22       62.52       49.67     10.39 o 
   1   9  22       26.89       20.10      9.48 o 
   2   9  22        0.00       -3.61      7.23 o 
   1   0  23        0.89       -0.02      2.02 o 
   2   0  23      180.00      189.25      5.44 o 
   3   0  23       35.21       41.20      4.26 o 
   4   0  23       31.40       45.17      3.60 o 
   5   0  23        0.00       -1.00      2.67 o 
   6   0  23        0.45       -1.68      3.16 o 
   7   0  23        0.83        3.27      3.83 o 
   8   0  23        0.10        0.35      5.72 o 
  -8   1  23       18.61       13.31      4.60 o 
  -7   1  23        2.02        0.22      4.42 o 
  -6   1  23       32.46       33.60      6.13 o 
  -5   1  23       19.89       17.21      3.46 o 
  -4   1  23       34.65       39.80      3.53 o 
  -3   1  23        1.10        1.52      2.08 o 
  -2   1  23      143.04      144.44      5.71 o 
  -1   1  23      249.72      235.00      7.98 o 
   0   1  23       45.14       38.42     10.17 o 
   1   1  23      250.46      244.56     11.42 o 
   2   1  23      145.88      144.22      5.43 o 
   3   1  23        1.01        1.91      1.99 o 
   4   1  23       34.38       43.17      3.97 o 
   5   1  23       19.96       15.39      3.28 o 
   6   1  23       32.56       27.88      4.87 o 
   7   1  23        2.04       -0.37      3.60 o 
   8   1  23       18.53       24.95      5.41 o 
  -8   2  23        0.69       -3.96      3.96 o 
  -7   2  23       41.35       50.69      6.33 o 
  -6   2  23        0.43       -3.00      3.37 o 
  -5   2  23       16.94       17.21      4.35 o 
  -4   2  23        5.14        4.04      2.25 o 
  -3   2  23       66.19       63.47      4.43 o 
  -2   2  23       66.70       65.70      4.33 o 
  -1   2  23       47.91       52.73      3.78 o 
   0   2  23        9.13        8.69      2.75 o 
   1   2  23       48.69       55.26      4.70 o 
   2   2  23       66.65       71.72      4.99 o 
   3   2  23       67.50       72.38      4.45 o 
   4   2  23        4.81        5.93      2.55 o 
   5   2  23       16.22       23.57      3.55 o 
   6   2  23        0.47       -1.20      3.32 o 
   7   2  23       41.01       47.46      7.54 o 
   8   2  23        0.68       -6.55      6.55 o 
  -7   3  23        4.93       -5.25      5.25 o 
  -6   3  23       42.29       51.43      6.07 o 
  -5   3  23        8.44        8.85      2.85 o 
  -4   3  23       76.08       71.39      4.86 o 
  -3   3  23      171.53      173.94      6.37 o 
  -2   3  23       42.84       50.63      5.78 o 
  -1   3  23       12.97       16.40      4.60 o 
   0   3  23        0.08       -3.27      3.67 o 
   1   3  23       14.37       20.31      3.33 o 
   2   3  23       42.86       43.90      5.87 o 
   3   3  23      173.81      172.94      9.31 o 
   4   3  23       75.31       74.10      5.72 o 
   5   3  23        8.51        7.57      5.45 o 
   6   3  23       42.88       53.17      7.11 o 
   7   3  23        4.74        2.12      5.19 o 
  -7   4  23       14.12        5.31     12.87 o 
  -6   4  23        2.67       -4.36      5.33 o 
  -5   4  23        3.62        1.39      4.89 o 
  -4   4  23       12.97        7.68      3.24 o 
  -3   4  23       32.44       34.45      4.55 o 
  -2   4  23       14.28        6.27      4.17 o 
  -1   4  23       23.76       21.26      5.35 o 
   0   4  23       36.30       37.48      6.22 o 
   1   4  23       25.47       42.90      9.26 o 
   2   4  23       14.93       10.16      6.55 o 
   3   4  23       31.85       37.25      9.03 o 
   4   4  23       12.44        9.02      5.53 o 
   5   4  23        3.29        4.56      4.78 o 
   6   4  23        2.47        2.03      7.00 o 
   7   4  23       14.60       22.35      9.71 o 
  -6   5  23       24.46       28.18      6.98 o 
  -5   5  23       16.74       27.67     11.29 o 
  -4   5  23       45.48       54.99      5.56 o 
  -3   5  23       17.91       16.84      5.14 o 
  -2   5  23       66.57       70.24      7.52 o 
  -1   5  23       92.10       64.12      9.93 o 
   0   5  23       16.65       18.51      7.23 o 
   1   5  23       93.49       89.41     12.42 o 
   2   5  23       65.55       73.38     11.97 o 
   3   5  23       17.63        6.55      6.32 o 
   4   5  23       46.32       67.04      8.19 o 
   5   5  23       17.16       19.08      6.07 o 
   6   5  23       24.18       34.77     10.61 o 
  -6   6  23       12.45       18.68      7.45 o 
  -5   6  23       11.95       22.04      4.78 o 
  -4   6  23        3.02        2.14      4.12 o 
  -3   6  23        9.48       12.00      6.43 o 
  -2   6  23       15.25        3.61      5.87 o 
  -1   6  23       17.52       17.61      7.45 o 
   0   6  23        4.32       11.29      7.23 o 
   1   6  23       17.92       21.00      8.13 o 
   2   6  23       14.27        7.45      6.55 o 
   3   6  23        9.14        3.16      6.32 o 
   4   6  23        3.35        4.84      5.10 o 
   5   6  23       11.98        5.00      8.35 o 
   6   6  23       12.69       17.84      9.93 o 
  -5   7  23        5.13        2.48      4.00 o 
  -4   7  23       12.15        8.95      5.31 o 
  -3   7  23       29.68       26.87      7.90 o 
  -2   7  23       27.07       33.19      8.35 o 
  -1   7  23        0.21       -0.23      5.87 o 
   0   7  23       56.03       61.41     11.06 o 
   1   7  23        0.34        3.16      6.32 o 
   2   7  23       27.32       24.16      9.03 o 
   3   7  23       29.51       34.09      9.93 o 
   4   7  23       12.06        5.65      5.63 o 
   5   7  23        5.33        7.21      4.05 o 
  -4   8  23        8.34       14.46      5.40 o 
  -3   8  23       15.81       19.42      7.45 o 
  -2   8  23       10.29       10.39      6.77 o 
  -1   8  23        4.42       14.22      7.68 o 
   0   8  23        0.09       -4.06      5.42 o 
   1   8  23        4.59       20.32      7.90 o 
   2   8  23       10.57       11.29      8.35 o 
   3   8  23       16.35       21.45      9.26 o 
   4   8  23        8.31        7.45      5.43 o 
  -1   9  23       14.97        7.45      7.68 o 
   0   9  23       10.64       18.06      8.58 o 
   1   9  23       14.43       23.03      9.93 o 
   0   0  24     2105.90     2151.09     44.04 o 
   1   0  24       26.59       29.80      3.88 o 
   2   0  24        0.78       -1.76      1.76 o 
   3   0  24       32.61       30.35      3.10 o 
   4   0  24       44.09       43.70      3.65 o 
   5   0  24        0.13        2.23      2.82 o 
   6   0  24        0.83        3.70      3.59 o 
   7   0  24        0.87       -3.23      3.23 o 
   8   0  24       25.51       39.55      6.44 o 
  -8   1  24        4.77        8.13      4.56 o 
  -7   1  24        3.70       -2.19      3.87 o 
  -6   1  24       34.08       39.59      5.37 o 
  -5   1  24       20.42       26.68      3.97 o 
  -4   1  24       72.45       74.48      5.33 o 
  -3   1  24       57.73       51.51      3.77 o 
  -2   1  24       79.23       74.19      4.56 o 
  -1   1  24      165.51      171.52      7.44 o 
   0   1  24       32.67       30.45      3.75 o 
   1   1  24      166.24      165.90     13.37 o 
   2   1  24       77.03       69.17      4.18 o 
   3   1  24       59.57       63.45      3.97 o 
   4   1  24       72.63       82.72      5.61 o 
   5   1  24       21.23       23.67      4.95 o 
   6   1  24       34.98       42.75      5.50 o 
   7   1  24        3.83        4.25      4.12 o 
   8   1  24        5.02        7.30      4.68 o 
  -7   2  24       12.30       14.03      5.60 o 
  -6   2  24       18.67       27.07      5.00 o 
  -5   2  24       12.59       21.59      4.83 o 
  -4   2  24       23.90       24.69      3.19 o 
  -3   2  24       89.97       91.26      5.29 o 
  -2   2  24       23.32       23.01      3.08 o 
  -1   2  24      172.67      193.82     11.21 o 
   0   2  24      391.35      387.78     11.94 o 
   1   2  24      166.94      175.82      7.34 o 
   2   2  24       23.29       21.91      3.78 o 
   3   2  24       87.38      100.27      5.04 o 
   4   2  24       23.57       27.09      3.38 o 
   5   2  24       12.66       18.86      3.42 o 
   6   2  24       18.63       17.16      4.12 o 
   7   2  24       12.26        8.34      5.25 o 
  -7   3  24        3.63       -0.38      5.24 o 
  -6   3  24        1.81       -0.33      4.77 o 
  -5   3  24       74.14       76.09      6.01 o 
  -4   3  24       45.84       58.74      5.33 o 
  -3   3  24        6.30        6.19      3.28 o 
  -2   3  24       28.21       27.54      4.42 o 
  -1   3  24       41.57       38.18     12.42 o 
   0   3  24        4.70        0.58      3.84 o 
   1   3  24       41.27       37.08      6.46 o 
   2   3  24       28.34       30.87      5.19 o 
   3   3  24        5.91        8.02      4.01 o 
   4   3  24       46.62       54.58      7.26 o 
   5   3  24       75.67       73.70      8.65 o 
   6   3  24        1.72        4.07      4.44 o 
   7   3  24        3.97        1.35      4.66 o 
  -7   4  24       14.47       10.39      7.00 o 
  -6   4  24        4.96        7.50      7.23 o 
  -5   4  24        4.26        3.09      2.90 o 
  -4   4  24        2.58        0.61      3.34 o 
  -3   4  24       58.52       45.52      5.12 o 
  -2   4  24       44.27       53.16      6.68 o 
  -1   4  24       30.83       30.78      5.59 o 
   0   4  24        0.08        4.85      4.14 o 
   1   4  24       29.98       17.16      7.45 o 
   2   4  24       44.03       37.71      9.26 o 
   3   4  24       57.32       43.58      9.93 o 
   4   4  24        2.56       11.48      5.76 o 
   5   4  24        4.44        3.38      4.87 o 
   6   4  24        5.14        7.68      7.00 o 
   7   4  24       14.42       19.42      9.48 o 
  -6   5  24       16.20       29.23      7.64 o 
  -5   5  24        8.79       16.56      4.20 o 
  -4   5  24       77.50       76.91      6.57 o 
  -3   5  24       17.67       15.90      3.99 o 
  -2   5  24       66.35       57.41     16.26 o 
  -1   5  24        7.06        3.61      6.10 o 
   0   5  24      105.50      100.02     12.42 o 
   1   5  24        7.06        5.19      7.00 o 
   2   5  24       65.84       62.54     11.29 o 
   3   5  24       17.67       25.97      8.58 o 
   4   5  24       76.60       75.97      8.81 o 
   5   5  24        8.54       21.22      6.04 o 
   6   5  24       16.40       24.39      9.71 o 
  -5   6  24        2.56        2.49      3.61 o 
  -4   6  24       39.69       46.72      6.72 o 
  -3   6  24       32.97       32.35     11.18 o 
  -2   6  24        9.17       16.48      6.77 o 
  -1   6  24       42.04       23.03      8.13 o 
   0   6  24       80.37       66.61     10.84 o 
   1   6  24       43.53       46.74     10.16 o 
   2   6  24        9.07        3.39      6.77 o 
   3   6  24       32.43       23.26      8.58 o 
   4   6  24       39.40       42.94      7.58 o 
   5   6  24        2.40        0.87      5.35 o 
  -4   7  24       19.27       15.03      5.09 o 
  -3   7  24       17.52        8.35      6.10 o 
  -2   7  24       24.08       37.48      9.03 o 
  -1   7  24      107.13       96.19     13.10 o 
   0   7  24        4.65       -5.64      5.64 o 
   1   7  24      108.24      101.15     14.22 o 
   2   7  24       23.99       20.77      9.26 o 
   3   7  24       17.01       11.29      7.90 o 
   4   7  24       19.12       15.97      6.52 o 
  -3   8  24       12.30        6.10      6.55 o 
  -2   8  24        8.25       -1.13      6.32 o 
  -1   8  24       16.78       14.90      7.90 o 
   0   8  24       14.31       14.68      8.58 o 
   1   8  24       16.82       21.00      8.58 o 
   2   8  24        8.54       -6.10      6.77 o 
   3   8  24       12.31       12.19      8.81 o 
   1   0  25       15.44       20.92      3.28 o 
   2   0  25      222.58      206.07      6.10 o 
   3   0  25       28.69       28.89      3.13 o 
   4   0  25       60.91       55.69      4.07 o 
   5   0  25        3.83        1.98      2.96 o 
   6   0  25       10.73        5.45      3.99 o 
   7   0  25        6.29       11.41      4.32 o 
  -7   1  25        1.15        2.91      3.93 o 
  -6   1  25        2.67        3.55      3.62 o 
  -5   1  25       23.36       22.07      3.86 o 
  -4   1  25       37.23       32.76      3.41 o 
  -3   1  25       85.42       87.74      5.45 o 
  -2   1  25       76.16       83.85      4.89 o 
  -1   1  25       56.83       54.49      4.03 o 
   0   1  25       26.58       24.38      3.02 o 
   1   1  25       59.09       53.43      4.80 o 
   2   1  25       77.54       77.41      5.86 o 
   3   1  25       86.94       86.05      4.60 o 
   4   1  25       38.38       36.08      3.86 o 
   5   1  25       23.90       18.68      3.94 o 
   6   1  25        2.57        7.34      4.18 o 
   7   1  25        1.23        3.44      4.35 o 
  -7   2  25        7.70       10.27      5.08 o 
  -6   2  25        7.54        0.16      3.82 o 
  -5   2  25       31.26       38.44      8.69 o 
  -4   2  25       42.74       42.95      3.75 o 
  -3   2  25        6.82        6.67      2.68 o 
  -2   2  25       90.38      106.45      5.34 o 
  -1   2  25       25.27       19.85      2.97 o 
   0   2  25      498.15      490.48     35.00 o 
   1   2  25       26.12       29.91      5.08 o 
   2   2  25       88.68       90.86     11.52 o 
   3   2  25        6.56        7.37      3.11 o 
   4   2  25       42.97       40.39      6.23 o 
   5   2  25       29.97       40.11      4.41 o 
   6   2  25        7.55        2.90      3.51 o 
   7   2  25        7.50        9.16      6.66 o 
  -7   3  25        0.07        0.45      5.43 o 
  -6   3  25        3.71        5.41      5.17 o 
  -5   3  25       25.07       25.21      6.46 o 
  -4   3  25       11.85       12.34      5.79 o 
  -3   3  25        9.28       11.35      3.60 o 
  -2   3  25        9.58        6.86      3.40 o 
  -1   3  25       96.33       94.30     11.18 o 
   0   3  25       14.62       20.44      5.01 o 
   1   3  25       97.30      100.68      8.94 o 
   2   3  25        9.80        4.88      3.42 o 
   3   3  25        9.20       12.58      4.63 o 
   4   3  25       12.72       12.22     10.84 o 
   5   3  25       24.49       41.94      9.26 o 
   6   3  25        3.77        3.84      7.68 o 
   7   3  25        0.07        8.35      7.23 o 
  -6   4  25        1.80        0.78      7.56 o 
  -5   4  25       13.75       11.94      3.66 o 
  -4   4  25        1.41        1.47      3.75 o 
  -3   4  25       20.23       21.26      4.08 o 
  -2   4  25       53.04       56.24      5.58 o 
  -1   4  25       44.86       47.72      6.68 o 
   0   4  25       19.04       18.29      5.27 o 
   1   4  25       44.69       42.90      9.48 o 
   2   4  25       52.37       58.93     10.61 o 
   3   4  25       20.23       17.39      7.68 o 
   4   4  25        1.22        1.31      4.76 o 
   5   4  25       13.70        5.02      5.42 o 
   6   4  25        1.63       11.74      8.35 o 
  -6   5  25        4.31       15.34      6.82 o 
  -5   5  25       29.45       28.21      4.42 o 
  -4   5  25        0.26        1.12      3.29 o 
  -3   5  25        0.92       -0.35      3.29 o 
  -2   5  25       14.20       16.35      5.40 o 
  -1   5  25      131.78      122.38     13.77 o 
   0   5  25        2.85        2.03      6.77 o 
   1   5  25      131.41      110.86     13.77 o 
   2   5  25       14.72       15.58      7.23 o 
   3   5  25        1.13        0.90      5.87 o 
   4   5  25        0.31       -3.05      4.47 o 
   5   5  25       29.35       48.76      7.91 o 
   6   5  25        4.50        1.58      7.00 o 
  -5   6  25        7.09       10.22      4.46 o 
  -4   6  25        3.73       11.07      4.82 o 
  -3   6  25        9.38        5.09      5.01 o 
  -2   6  25       25.30       19.19      7.45 o 
  -1   6  25       33.97       25.29      7.68 o 
   0   6  25       13.91        4.74      6.55 o 
   1   6  25       32.61       33.42      9.71 o 
   2   6  25       25.48       22.58      8.81 o 
   3   6  25        9.73       19.19      8.81 o 
   4   6  25        3.87        3.83      5.10 o 
   5   6  25        7.09       13.13      5.90 o 
  -4   7  25        0.79        0.64      4.64 o 
  -3   7  25        0.85       -3.55      4.22 o 
  -2   7  25        9.11        8.35      6.77 o 
  -1   7  25       31.57       25.06      8.58 o 
   0   7  25        9.62        5.87      7.68 o 
   1   7  25       30.29       37.71     10.61 o 
   2   7  25        9.00       10.61      7.90 o 
   3   7  25        0.69        2.26      7.23 o 
   4   7  25        0.82        4.98      5.95 o 
  -2   8  25        5.96       -3.84      6.10 o 
  -1   8  25        6.62       22.58      8.81 o 
   0   8  25       30.29       36.80     10.39 o 
   1   8  25        6.72        8.81      8.58 o 
   2   8  25        6.16        1.35      8.13 o 
   0   0  26       45.27       39.51      8.58 o 
   1   0  26        0.23       -0.84      4.51 o 
   2   0  26      122.46      110.61      4.99 o 
   3   0  26      143.99      166.90      6.14 o 
   4   0  26        2.56        1.80      2.42 o 
   5   0  26       27.34       37.60      4.43 o 
   6   0  26       21.45       11.63      4.60 o 
   7   0  26       29.06       41.31      5.91 o 
  -7   1  26        6.59       13.36      4.57 o 
  -6   1  26       16.26       18.95      4.81 o 
  -5   1  26       21.00       21.28      3.80 o 
  -4   1  26        6.76        0.53      2.60 o 
  -3   1  26       54.08       54.00      3.96 o 
  -2   1  26      176.56      182.11      6.88 o 
  -1   1  26       70.48       83.30      4.83 o 
   0   1  26       75.03       58.16      3.98 o 
   1   1  26       72.11       88.57      6.15 o 
   2   1  26      177.76      189.75      8.26 o 
   3   1  26       52.41       49.94      4.62 o 
   4   1  26        6.69        1.94      2.55 o 
   5   1  26       21.01       16.90      3.58 o 
   6   1  26       16.27       19.70      4.65 o 
   7   1  26        6.75       10.29      6.51 o 
  -7   2  26       46.42       47.42     12.19 o 
  -6   2  26        3.65        8.53      8.24 o 
  -5   2  26       23.38       27.08      5.11 o 
  -4   2  26        0.36        0.32      2.31 o 
  -3   2  26        4.61        3.02      2.65 o 
  -2   2  26       24.12       27.65      3.40 o 
  -1   2  26        5.43        3.18      4.10 o 
   0   2  26        9.20       14.79      5.10 o 
   1   2  26        5.60        6.48      3.12 o 
   2   2  26       23.11       28.76      4.98 o 
   3   2  26        4.32        2.05      3.84 o 
   4   2  26        0.38       -0.61      3.98 o 
   5   2  26       23.48       31.76      5.04 o 
   6   2  26        3.94       14.36      7.23 o 
   7   2  26       46.65       56.22     13.10 o 
  -6   3  26        5.25       -1.37      5.64 o 
  -5   3  26       11.01       13.26      3.97 o 
  -4   3  26       16.35       21.83      3.71 o 
  -3   3  26        7.28        2.66      5.44 o 
  -2   3  26       11.89        9.94      3.60 o 
  -1   3  26       14.40       10.50      8.02 o 
   0   3  26      167.53      171.10     11.49 o 
   1   3  26       14.77       12.87      5.01 o 
   2   3  26       11.82       11.29      7.23 o 
   3   3  26        7.16        4.63      3.31 o 
   4   3  26       15.74       24.79      6.11 o 
   5   3  26       10.96       21.93      6.15 o 
   6   3  26        5.35       -2.48      7.68 o 
  -6   4  26       16.05       18.87      6.78 o 
  -5   4  26        8.97       11.44      6.63 o 
  -4   4  26        3.56       -2.75      3.19 o 
  -3   4  26       23.31       24.85      8.84 o 
  -2   4  26        2.27       -2.81      3.03 o 
  -1   4  26       10.81        5.88      4.87 o 
   0   4  26       63.40       60.72      7.82 o 
   1   4  26       10.83       16.03      7.68 o 
   2   4  26        2.58        6.77      7.23 o 
   3   4  26       22.45       28.90      8.81 o 
   4   4  26        3.99       12.51      5.19 o 
   5   4  26        9.14        7.88      7.34 o 
   6   4  26       15.68       21.00      9.26 o 
  -5   5  26       10.40        5.81      3.63 o 
  -4   5  26       22.09       19.77      6.73 o 
  -3   5  26       17.65       19.78      5.83 o 
  -2   5  26        4.87        3.46      4.50 o 
  -1   5  26        9.59       14.00      7.45 o 
   0   5  26        5.67       11.06      6.55 o 
   1   5  26       10.54       15.35      7.68 o 
   2   5  26        4.94        9.03      7.45 o 
   3   5  26       18.11       27.77      9.03 o 
   4   5  26       21.90       24.58      6.55 o 
   5   5  26       10.22       13.94      5.80 o 
  -5   6  26       11.31       14.12      6.43 o 
  -4   6  26        2.28        7.67      5.42 o 
  -3   6  26       23.84       25.72      6.20 o 
  -2   6  26        0.96        5.19      6.77 o 
  -1   6  26        7.20       18.29      8.13 o 
   0   6  26       25.39       23.26      8.81 o 
   1   6  26        6.61        3.61      7.45 o 
   2   6  26        1.07       -5.42      5.42 o 
   3   6  26       23.61       24.61      9.26 o 
   4   6  26        2.47       -4.44      4.44 o 
   5   6  26       10.85       20.89      6.75 o 
  -3   7  26        4.83        3.40      4.74 o 
  -2   7  26       27.71       35.22      9.03 o 
  -1   7  26        4.47        2.71      6.32 o 
   0   7  26        1.65       -6.55      6.55 o 
   1   7  26        4.72       -1.81      7.00 o 
   2   7  26       27.01       25.06      9.48 o 
   3   7  26        4.83        0.23      7.68 o 
  -1   8  26       20.50       16.71      8.81 o 
   0   8  26        3.81       -4.29      7.00 o 
   1   8  26       20.47       26.87     10.39 o 
   1   0  27        0.14       -3.30      3.30 o 
   2   0  27      158.15      144.04      8.15 o 
   3   0  27        1.52       -0.14      2.43 o 
   4   0  27        4.20        0.82      2.68 o 
   5   0  27        0.05       -0.87      2.89 o 
   6   0  27        3.98       -1.75      3.69 o 
   7   0  27        1.53        4.57      4.40 o 
  -6   1  27        7.15        7.44      4.24 o 
  -5   1  27       13.74       19.37      3.96 o 
  -4   1  27        9.71       10.66      3.12 o 
  -3   1  27       79.98       88.09      4.89 o 
  -2   1  27       90.55      110.69      5.61 o 
  -1   1  27       14.00       15.13      3.26 o 
   0   1  27       47.70       51.77      7.73 o 
   1   1  27       14.08       15.07      3.82 o 
   2   1  27       88.88       90.24      7.63 o 
   3   1  27       81.27       97.27      6.62 o 
   4   1  27        9.91        3.31      4.70 o 
   5   1  27       14.25       18.62      6.09 o 
   6   1  27        7.04        7.24      4.82 o 
  -6   2  27        7.00       -2.02     11.85 o 
  -5   2  27       22.88       33.45     14.79 o 
  -4   2  27       35.24       35.51      5.70 o 
  -3   2  27       14.55        9.58      3.32 o 
  -2   2  27        5.52        6.53      3.21 o 
  -1   2  27       60.55       62.06      7.60 o 
   0   2  27        6.75        0.42      3.98 o 
   1   2  27       60.24       49.79      7.18 o 
   2   2  27        5.64        3.39      3.08 o 
   3   2  27       14.93       19.96      4.00 o 
   4   2  27       35.69       46.47      5.42 o 
   5   2  27       23.33       22.68      4.84 o 
   6   2  27        7.13        4.05      4.99 o 
  -6   3  27        1.22        3.09      8.92 o 
  -5   3  27        1.45       -1.51      3.12 o 
  -4   3  27        7.53        8.21      3.39 o 
  -3   3  27        6.24        4.81      3.98 o 
  -2   3  27       33.92       32.71      4.71 o 
  -1   3  27       30.39       35.41      4.83 o 
   0   3  27       16.71       17.72      5.27 o 
   1   3  27       30.85       32.77      9.48 o 
   2   3  27       34.68       39.51     10.16 o 
   3   3  27        6.08        6.32      3.34 o 
   4   3  27        7.25        8.17      5.26 o 
   5   3  27        1.36       -4.07      4.07 o 
   6   3  27        1.36       -0.90      7.00 o 
  -6   4  27        9.58       11.57      6.27 o 
  -5   4  27       35.10       43.80      6.07 o 
  -4   4  27       21.34       16.04      4.44 o 
  -3   4  27       28.81       41.60      5.33 o 
  -2   4  27        0.44        3.73      3.68 o 
  -1   4  27       29.14       27.09      6.13 o 
   0   4  27       16.63       27.73      5.99 o 
   1   4  27       28.17       39.51      9.71 o 
   2   4  27        0.52       -0.90      6.10 o 
   3   4  27       29.23       37.71     10.39 o 
   4   4  27       21.74       11.00      5.87 o 
   5   4  27       34.93       33.81      7.26 o 
   6   4  27        9.70       12.42      9.26 o 
  -5   5  27        7.56        2.97      4.73 o 
  -4   5  27        1.06        0.85      3.51 o 
  -3   5  27        4.45        2.47      3.99 o 
  -2   5  27       16.11       21.02      6.33 o 
  -1   5  27       11.41        4.97      7.00 o 
   0   5  27       19.70       23.71      9.03 o 
   1   5  27       11.23       16.71      8.35 o 
   2   5  27       15.69       10.16      7.45 o 
   3   5  27        4.17       -6.55      6.55 o 
   4   5  27        0.98       -2.98      4.69 o 
   5   5  27        7.48        7.53     11.29 o 
  -4   6  27        6.86        8.21      6.21 o 
  -3   6  27        1.62       -3.09      7.68 o 
  -2   6  27        2.14        3.61      6.55 o 
  -1   6  27       24.48       22.80      8.35 o 
   0   6  27       12.44        8.58      7.00 o 
   1   6  27       24.48       30.93      9.48 o 
   2   6  27        1.94        2.48      7.68 o 
   3   6  27        1.48       -3.84      7.23 o 
   4   6  27        6.56        4.62      7.23 o 
  -2   7  27        1.98       11.29      7.90 o 
  -1   7  27        3.94        5.87      7.68 o 
   0   7  27        2.04       -0.90      6.10 o 
   1   7  27        4.05        9.03      7.90 o 
   2   7  27        2.28       -5.87      5.87 o 
   0   0  28       19.17        5.64      6.10 o 
   1   0  28       12.97       12.59      3.69 o 
   2   0  28       48.38       37.34      4.10 o 
   3   0  28      108.18      110.23      6.34 o 
   4   0  28        0.35        2.32      3.35 o 
   5   0  28        8.35       -0.61      3.78 o 
   6   0  28       64.16       60.27      8.92 o 
  -6   1  28       14.00       14.79      4.65 o 
  -5   1  28       47.06       52.89      8.26 o 
  -4   1  28       54.54       54.35      4.33 o 
  -3   1  28        5.73        3.88      2.36 o 
  -2   1  28        3.94        2.92      3.72 o 
  -1   1  28       60.31       63.46      5.71 o 
   0   1  28        0.69       -1.15      4.30 o 
   1   1  28       59.37       58.47      5.34 o 
   2   1  28        4.04       -0.32      2.54 o 
   3   1  28        5.71        5.49      3.02 o 
   4   1  28       52.91       66.32      6.25 o 
   5   1  28       46.45       50.52      6.80 o 
   6   1  28       13.50       10.23      8.81 o 
  -6   2  28        0.33       -0.33      5.10 o 
  -5   2  28       14.53        9.45      7.34 o 
  -4   2  28        3.90        1.91      3.05 o 
  -3   2  28       19.67       13.41      4.39 o 
  -2   2  28       10.64        5.72      3.36 o 
  -1   2  28       15.05       11.63      4.55 o 
   0   2  28        8.63       13.26      8.47 o 
   1   2  28       15.22        5.26      4.97 o 
   2   2  28       10.49        8.76      3.36 o 
   3   2  28       20.29       20.65      4.34 o 
   4   2  28        3.89       -1.59      3.52 o 
   5   2  28       14.51       20.42      4.88 o 
   6   2  28        0.29        3.27      5.03 o 
  -6   3  28       10.47       20.36      7.23 o 
  -5   3  28        7.51       10.22      3.83 o 
  -4   3  28       10.48       12.64      4.83 o 
  -3   3  28       19.70       14.17      4.16 o 
  -2   3  28       30.82       26.02      4.54 o 
  -1   3  28        0.12       -3.21      3.21 o 
   0   3  28        0.31        3.95      4.31 o 
   1   3  28        0.10        6.18      4.53 o 
   2   3  28       30.60       29.80      9.03 o 
   3   3  28       19.49       27.34      7.56 o 
   4   3  28       10.17        6.34      5.24 o 
   5   3  28        7.11       14.13      6.30 o 
   6   3  28       10.30        5.19      8.35 o 
  -5   4  28       66.48       82.29      7.01 o 
  -4   4  28       31.73       35.18      5.27 o 
  -3   4  28       19.11       21.55      5.08 o 
  -2   4  28       15.68       25.29      4.75 o 
  -1   4  28       15.69       18.85      6.66 o 
   0   4  28        6.38       10.39      5.27 o 
   1   4  28       15.22       20.77      8.81 o 
   2   4  28       15.90       18.74      9.03 o 
   3   4  28       19.17       16.48      8.13 o 
   4   4  28       31.69       43.58     16.14 o 
   5   4  28       66.77       93.26     10.59 o 
  -4   5  28        8.19       13.15      4.47 o 
  -3   5  28       24.88       29.30      5.36 o 
  -2   5  28        5.09        6.36      4.21 o 
  -1   5  28       15.47        0.00      7.00 o 
   0   5  28        1.79       -5.87      5.87 o 
   1   5  28       16.03       13.32      8.13 o 
   2   5  28        5.08       -4.29      7.00 o 
   3   5  28       25.02       25.74     10.16 o 
   4   5  28        7.93        9.13      5.74 o 
  -3   6  28       20.11       23.78      6.39 o 
  -2   6  28        0.43        3.61      6.77 o 
  -1   6  28        5.10        9.93      7.68 o 
   0   6  28       19.45       31.61     10.16 o 
   1   6  28        5.13       11.29      7.68 o 
   2   6  28        0.59        5.42      8.35 o 
   3   6  28       20.19       22.80      9.71 o 
  -1   7  28       13.33       16.26      7.90 o 
   0   7  28       20.16       32.29     10.39 o 
   1   7  28       13.43       16.03      8.35 o 
   1   0  29       12.54       15.63      4.08 o 
   2   0  29       36.10       41.52      4.35 o 
   3   0  29        1.80        2.19      3.00 o 
   4   0  29       27.28       34.92      5.17 o 
   5   0  29        2.91       -3.11      3.69 o 
   6   0  29        1.72        5.65      7.00 o 
  -6   1  29       21.07       25.06      9.26 o 
  -5   1  29       47.06       36.58      9.93 o 
  -4   1  29        5.97        5.61      3.78 o 
  -3   1  29       41.58       50.66      6.72 o 
  -2   1  29       48.78       46.57      5.50 o 
  -1   1  29       40.25       35.60      6.46 o 
   0   1  29       63.67       66.24      7.96 o 
   1   1  29       40.16       40.73      4.97 o 
   2   1  29       47.29       41.58      4.47 o 
   3   1  29       40.57       42.92      4.85 o 
   4   1  29        6.19        3.23      3.56 o 
   5   1  29       46.58       41.87      5.87 o 
   6   1  29       21.13       28.89      6.93 o 
  -5   2  29       14.16        3.16      5.11 o 
  -4   2  29       10.24        4.63      3.88 o 
  -3   2  29       29.07       24.64      4.07 o 
  -2   2  29        0.87        3.74      4.34 o 
  -1   2  29        1.47        5.08      4.79 o 
   0   2  29        2.21        3.33      4.78 o 
   1   2  29        1.33       -2.87      3.85 o 
   2   2  29        0.85       -3.73      6.21 o 
   3   2  29       29.81       39.24      5.17 o 
   4   2  29       10.40       15.35      6.39 o 
   5   2  29       14.78        7.19      4.30 o 
  -5   3  29        2.25        1.14      4.10 o 
  -4   3  29        1.37        0.95      3.17 o 
  -3   3  29        6.15       14.09      4.29 o 
  -2   3  29       23.05       22.54      4.69 o 
  -1   3  29       23.38       28.23      6.76 o 
   0   3  29       12.87       19.34      5.67 o 
   1   3  29       22.97       34.16      6.61 o 
   2   3  29       22.76       32.96      9.71 o 
   3   3  29        5.96        7.59      5.17 o 
   4   3  29        1.42        7.57      5.20 o 
   5   3  29        2.12        6.79      5.58 o 
  -5   4  29        3.88       -1.93      4.81 o 
  -4   4  29       16.56       19.46      4.15 o 
  -3   4  29        2.74        5.25      3.91 o 
  -2   4  29        2.84        3.97      4.34 o 
  -1   4  29        1.00       -1.24      3.55 o 
   0   4  29       23.92       29.05     12.87 o 
   1   4  29        0.99       -5.87      6.55 o 
   2   4  29        2.78       10.84      7.68 o 
   3   4  29        2.88        3.26      4.88 o 
   4   4  29       16.93       25.76      6.88 o 
   5   4  29        4.00       10.36      5.83 o 
  -4   5  29        0.60       -0.32      3.68 o 
  -3   5  29        1.72        0.88      4.74 o 
  -2   5  29       31.80       39.30      5.81 o 
  -1   5  29        9.29        7.00      7.00 o 
   0   5  29        5.44       15.35      8.81 o 
   1   5  29        9.42       10.61      8.35 o 
   2   5  29       32.00       35.22     10.39 o 
   3   5  29        1.65        0.68      7.23 o 
   4   5  29        0.52        6.48      5.35 o 
  -2   6  29        9.48        3.42      5.42 o 
  -1   6  29        5.92       10.39      8.35 o 
   0   6  29        0.31       -6.32      6.77 o 
   1   6  29        6.03       11.97      9.26 o 
   2   6  29        9.18       15.58      9.03 o 
   0   0  30       16.81       20.10      7.90 o 
   1   0  30        6.34        0.70      3.40 o 
   2   0  30       10.74       11.17      4.01 o 
   3   0  30       86.45       94.54      6.32 o 
   4   0  30        7.37        8.06      4.15 o 
   5   0  30        0.08       -1.74      3.98 o 
  -5   1  30       35.25       39.74     10.39 o 
  -4   1  30       30.50       24.14      4.84 o 
  -3   1  30        0.08        3.19      3.71 o 
  -2   1  30        1.56        2.22      3.48 o 
  -1   1  30        1.56        6.71      4.78 o 
   0   1  30        0.56        6.49      8.58 o 
   1   1  30        1.38        2.21      4.62 o 
   2   1  30        1.52        2.28      2.84 o 
   3   1  30        0.11       -1.87      2.89 o 
   4   1  30       30.10       27.26      5.00 o 
   5   1  30       35.12       50.43     10.41 o 
  -5   2  30        8.76       10.39      7.90 o 
  -4   2  30       57.39       58.59      6.24 o 
  -3   2  30        0.40       -0.95      3.56 o 
  -2   2  30        3.03       -4.14      4.14 o 
  -1   2  30       12.27        9.63      4.87 o 
   0   2  30        0.01       -1.53      5.19 o 
   1   2  30       12.95        9.06      8.24 o 
   2   2  30        3.18       -0.53      4.39 o 
   3   2  30        0.31       -0.70      4.23 o 
   4   2  30       57.55       65.03      6.65 o 
   5   2  30        8.84        7.39      4.34 o 
  -5   3  30        3.62        0.12      3.58 o 
  -4   3  30        1.99        3.37      5.57 o 
  -3   3  30       30.81       33.14      6.45 o 
  -2   3  30       16.27       13.23      4.12 o 
  -1   3  30       29.68       22.95      6.38 o 
   0   3  30       13.89        9.08      5.33 o 
   1   3  30       29.73       32.88      7.09 o 
   2   3  30       16.68       23.93      9.48 o 
   3   3  30       30.67       38.41      7.56 o 
   4   3  30        1.87       -2.71      4.63 o 
   5   3  30        3.46       -0.48     14.00 o 
  -4   4  30        3.46        2.81      3.62 o 
  -3   4  30       18.08       14.73      4.65 o 
  -2   4  30        7.07        5.08      5.40 o 
  -1   4  30        4.99        1.37      3.82 o 
   0   4  30       89.05      108.58     13.21 o 
   1   4  30        4.97        8.13      7.45 o 
   2   4  30        7.48        6.10      8.58 o 
   3   4  30       18.05       11.53      9.37 o 
   4   4  30        3.68       15.13      6.39 o 
  -3   5  30        2.09        6.87      4.42 o 
  -2   5  30        5.83        5.29      4.31 o 
  -1   5  30        2.07        4.06      7.00 o 
   0   5  30        1.95       -2.48      7.00 o 
   1   5  30        2.23        9.48      7.68 o 
   2   5  30        5.92       16.71      9.48 o 
   3   5  30        2.21        7.23      9.26 o 
  -1   6  30        4.40        4.74      7.23 o 
   0   6  30        6.69        1.13      8.13 o 
   1   6  30        4.02        9.26      7.90 o 
   1   0  31       34.82       37.70      5.64 o 
   2   0  31        3.34        6.40      4.12 o 
   3   0  31       44.16       56.90      6.16 o 
   4   0  31       52.51       55.84      7.97 o 
   5   0  31        0.05        2.71      6.77 o 
  -5   1  31        1.90        5.64      7.45 o 
  -4   1  31        7.60        7.12      4.11 o 
  -3   1  31       21.93       18.75      4.71 o 
  -2   1  31        2.09        0.90      3.65 o 
  -1   1  31        1.68        3.69      4.56 o 
   0   1  31        9.45       -3.52      6.55 o 
   1   1  31        1.66        6.77      7.34 o 
   2   1  31        1.98        4.72      3.57 o 
   3   1  31       21.38       21.62      5.02 o 
   4   1  31        7.44        8.26      7.21 o 
   5   1  31        1.77        3.19      4.13 o 
  -4   2  31       33.88       46.05      8.25 o 
  -3   2  31       13.88       12.59      5.44 o 
  -2   2  31       11.95       14.02      8.13 o 
  -1   2  31        2.69       -3.27      4.95 o 
   0   2  31        8.25       10.91      5.24 o 
   1   2  31        2.59       -1.86      5.31 o 
   2   2  31       12.32       19.63      5.88 o 
   3   2  31       13.67       10.64      5.67 o 
   4   2  31       33.57       47.40      6.21 o 
  -4   3  31        5.98       -2.71      4.00 o 
  -3   3  31       12.03       14.66      4.74 o 
  -2   3  31       33.89       32.22      6.71 o 
  -1   3  31        3.90       -3.96      4.71 o 
   0   3  31       25.57       37.24      7.32 o 
   1   3  31        3.90        5.06      5.26 o 
   2   3  31       33.66       37.93     11.29 o 
   3   3  31       11.86       18.08      6.33 o 
   4   3  31        5.63        6.77      5.72 o 
  -3   4  31        0.34        0.29      3.80 o 
  -2   4  31       17.89       21.36      6.17 o 
  -1   4  31       23.06       30.50      6.84 o 
   0   4  31        5.47       11.37      5.42 o 
   1   4  31       22.86       28.90      9.26 o 
   2   4  31       17.45       26.42      9.93 o 
   3   4  31        0.31       -3.09      4.98 o 
  -2   5  31        6.29        6.10      4.37 o 
  -1   5  31        1.71       -1.99      4.78 o 
   0   5  31        8.44        5.19      7.00 o 
   1   5  31        1.91        9.71      8.35 o 
   2   5  31        6.33       19.42      9.71 o 
   0   0  32        0.74        8.13      7.23 o 
   1   0  32        0.00       -3.31      4.55 o 
   2   0  32        5.54       10.54      4.20 o 
   3   0  32        0.45       -3.40      3.40 o 
   4   0  32       23.89       37.17      7.38 o 
  -4   1  32        9.32       19.54      9.82 o 
  -3   1  32       13.41        6.23      4.60 o 
  -2   1  32        2.79        0.26      5.47 o 
  -1   1  32        6.49        3.07      3.78 o 
   0   1  32        0.14       -1.49      4.66 o 
   1   1  32        6.17        1.13      6.77 o 
   2   1  32        2.96        5.02      4.14 o 
   3   1  32       13.71        5.71      4.34 o 
   4   1  32        9.59       16.11      6.10 o 
  -4   2  32        8.62        8.98      4.21 o 
  -3   2  32        1.05       -3.76      3.76 o 
  -2   2  32       12.76       10.82      4.23 o 
  -1   2  32        8.79        6.77      7.34 o 
   0   2  32        1.58        2.43      6.77 o 
   1   2  32        8.89        8.05      5.74 o 
   2   2  32       12.57       20.28      4.91 o 
   3   2  32        1.07       -4.15      4.39 o 
   4   2  32        8.94       -3.94      8.02 o 
  -3   3  32       13.40       19.51      4.77 o 
  -2   3  32        5.46        5.88      6.66 o 
  -1   3  32        1.12        5.45      5.24 o 
   0   3  32        0.40        1.98      5.40 o 
   1   3  32        1.03        1.50      5.10 o 
   2   3  32        5.44        7.00      8.35 o 
   3   3  32       13.15       29.07      6.82 o 
  -2   4  32        4.23        1.35      5.11 o 
  -1   4  32        8.47        7.52      6.77 o 
   0   4  32        1.36       -1.57      4.50 o 
   1   4  32        8.07       12.42      9.03 o 
   2   4  32        4.21       -2.71      7.23 o 
   1   0  33       24.53       38.44      9.93 o 
   2   0  33        0.75       -4.02      4.76 o 
   3   0  33       24.58       25.52      7.40 o 
  -3   1  33        3.10        6.60      4.14 o 
  -2   1  33        1.64        0.48      4.42 o 
  -1   1  33       10.61       13.85      4.48 o 
   0   1  33        2.38       16.45      9.03 o 
   1   1  33       10.60        3.86      6.21 o 
   2   1  33        1.67        2.54      5.04 o 
   3   1  33        3.04        1.23     10.72 o 
  -3   2  33        0.67        0.56      4.12 o 
  -2   2  33       25.82       39.38      6.01 o 
  -1   2  33        6.46        9.64      6.55 o 
   0   2  33        0.64       -0.47      4.78 o 
   1   2  33        6.33       11.80      6.21 o 
   2   2  33       25.59       22.32      5.13 o 
   3   2  33        0.76        4.98      5.42 o 
  -2   3  33        2.10        8.48      6.43 o 
  -1   3  33       18.27       29.22      7.16 o 
   0   3  33        0.21       -2.65      4.98 o 
   1   3  33       18.67       31.77      7.48 o 
   2   3  33        2.08       -5.19      7.23 o 
   0   4  33        1.03        3.34      5.10 o 
   0   0  34        3.60        6.55      7.45 o 
   1   0  34        6.40        9.61      5.79 o 
   2   0  34        1.25        1.45      5.56 o 
  -2   1  34       28.34       28.76      5.82 o 
  -1   1  34        0.72        1.80      5.42 o 
   0   1  34       12.04        7.20      5.83 o 
   1   1  34        0.77        2.98      5.17 o 
   2   1  34       28.59       26.45      7.07 o 
  -1   2  34       17.07       30.91      7.26 o 
   0   2  34        0.00        7.46      6.22 o 
   1   2  34       17.26       12.55      7.56 o 
                                                 
